# Supplementary material for: ﻿New descriptions and new records of the braconid parasitoids subfamilies Doryctinae and Rhyssalinae (Hymenoptera, Braconidae) in the fauna of South Korea
Source: Zookeys. 2023 Jan 5;1138:49–88. doi: 10.3897/zookeys.1138.94580 (PMC9837618; doi:10.3897/zookeys.1138.94580)
Supplement: XML Treatment for Dendrosotinus [file zookeys.1138.94580-treatment3.xml]

<!DOCTYPE tp:taxon-treatment
  PUBLIC "-//TaxonX//DTD Taxonomic Treatment Publishing DTD v0 20100105//EN" "tax-treatment-NSO.dtd">
<tp:taxon-treatment xmlns:tp="http://www.plazi.org/taxpub"><tp:treatment-meta><kwd-group><label>Taxon classification</label><kwd>
                  <named-content content-type="kingdom">Animalia</named-content>
                </kwd><kwd>
                  <named-content content-type="order">Hymenoptera</named-content>
                </kwd><kwd>
                  <named-content content-type="family">Braconidae</named-content>
                </kwd></kwd-group><mixed-citation publication-type="journal"><person-group><name><surname>Belokobylskij</surname><given-names>Sergey A.</given-names></name><name><surname>Ku</surname><given-names>Deokseo</given-names></name></person-group><article-title>﻿New descriptions and new records of the braconid parasitoids subfamilies <tp:taxon-name><tp:taxon-name-part taxon-name-part-type="subfamily">Doryctinae</tp:taxon-name-part></tp:taxon-name> and <tp:taxon-name><tp:taxon-name-part taxon-name-part-type="subfamily">Rhyssalinae</tp:taxon-name-part></tp:taxon-name> (<tp:taxon-name><tp:taxon-name-part taxon-name-part-type="order">Hymenoptera</tp:taxon-name-part></tp:taxon-name>, <tp:taxon-name><tp:taxon-name-part taxon-name-part-type="family">Braconidae</tp:taxon-name-part></tp:taxon-name>) in the fauna of South Korea</article-title><source>Zookeys</source><day>05</day><month>01</month><year>2023</year><volume>1138</volume><fpage>49</fpage><lpage>88</lpage><pub-id pub-id-type="doi">10.3897/zookeys.1138.94580</pub-id></mixed-citation></tp:treatment-meta><tp:nomenclature><label>﻿Genus</label><tp:taxon-name>
                <object-id xmlns:xlink="http://www.w3.org/1999/xlink" content-type="arpha" xlink:type="simple">9111BA76-F181-5E7D-8E01-600A0716840A</object-id>
                <tp:taxon-name-part taxon-name-part-type="genus" reg="Dendrosotinus">Dendrosotinus</tp:taxon-name-part>
              </tp:taxon-name><tp:taxon-authority>Telenga, 1941</tp:taxon-authority></tp:nomenclature><tp:treatment-sec sec-type="type species" id="SECID0EBFAE"><title>Type species.</title><p><italic><tp:taxon-name><tp:taxon-name-part taxon-name-part-type="genus" reg="Dendrosoter">Dendrosoter</tp:taxon-name-part><tp:taxon-name-part taxon-name-part-type="species" reg="ferrugineus">ferrugineus</tp:taxon-name-part></tp:taxon-name></italic> Marshall, 1888.</p></tp:treatment-sec><tp:treatment-sec sec-type="notes" id="SECID0ESFAE"><title>Notes.</title><p>The genus <italic><tp:taxon-name><tp:taxon-name-part taxon-name-part-type="genus" reg="Dendrosotinus">Dendrosotinus</tp:taxon-name-part></tp:taxon-name></italic> Telenga, 1941 from the tribe <tp:taxon-name><tp:taxon-name-part taxon-name-part-type="tribe">Doryctini</tp:taxon-name-part></tp:taxon-name> is recorded in the fauna of Korea for the first time.</p></tp:treatment-sec></tp:taxon-treatment>
