# Supplementary material for: ﻿New descriptions and new records of the braconid parasitoids subfamilies Doryctinae and Rhyssalinae (Hymenoptera, Braconidae) in the fauna of South Korea
Source: Zookeys. 2023 Jan 5;1138:49–88. doi: 10.3897/zookeys.1138.94580 (PMC9837618; doi:10.3897/zookeys.1138.94580)
Supplement: XML Treatment for Dendrosotinus (Gildoria) gajwadongus [file zookeys.1138.94580-treatment4.xml]

<!DOCTYPE tp:taxon-treatment
  PUBLIC "-//TaxonX//DTD Taxonomic Treatment Publishing DTD v0 20100105//EN" "tax-treatment-NSO.dtd">
<tp:taxon-treatment xmlns:tp="http://www.plazi.org/taxpub"><tp:treatment-meta><kwd-group><label>Taxon classification</label><kwd>
                  <named-content content-type="kingdom">Animalia</named-content>
                </kwd><kwd>
                  <named-content content-type="order">Hymenoptera</named-content>
                </kwd><kwd>
                  <named-content content-type="family">Braconidae</named-content>
                </kwd></kwd-group><mixed-citation publication-type="journal"><person-group><name><surname>Belokobylskij</surname><given-names>Sergey A.</given-names></name><name><surname>Ku</surname><given-names>Deokseo</given-names></name></person-group><article-title>﻿New descriptions and new records of the braconid parasitoids subfamilies <tp:taxon-name><tp:taxon-name-part taxon-name-part-type="subfamily">Doryctinae</tp:taxon-name-part></tp:taxon-name> and <tp:taxon-name><tp:taxon-name-part taxon-name-part-type="subfamily">Rhyssalinae</tp:taxon-name-part></tp:taxon-name> (<tp:taxon-name><tp:taxon-name-part taxon-name-part-type="order">Hymenoptera</tp:taxon-name-part></tp:taxon-name>, <tp:taxon-name><tp:taxon-name-part taxon-name-part-type="family">Braconidae</tp:taxon-name-part></tp:taxon-name>) in the fauna of South Korea</article-title><source>Zookeys</source><day>05</day><month>01</month><year>2023</year><volume>1138</volume><fpage>49</fpage><lpage>88</lpage><pub-id pub-id-type="doi">10.3897/zookeys.1138.94580</pub-id></mixed-citation></tp:treatment-meta><tp:nomenclature><label>﻿</label><tp:taxon-name><object-id xmlns:xlink="http://www.w3.org/1999/xlink" content-type="arpha" xlink:type="simple">C5DD49EE-9D11-572B-8055-57EB77A96201</object-id><tp:taxon-name-part taxon-name-part-type="genus" reg="Dendrosotinus">Dendrosotinus</tp:taxon-name-part> (<tp:taxon-name-part taxon-name-part-type="subgenus" reg="Gildoria">Gildoria</tp:taxon-name-part>) <tp:taxon-name-part taxon-name-part-type="species" reg="gajwadongus">gajwadongus</tp:taxon-name-part><object-id xmlns:xlink="http://www.w3.org/1999/xlink" content-type="zoobank" xlink:type="simple">https://zoobank.org/BA9A4A3F-5612-459E-8F90-EF755807AF90</object-id></tp:taxon-name><tp:taxon-status xmlns:xlink="http://www.w3.org/1999/xlink" xlink:type="simple">sp. nov.</tp:taxon-status><xref ref-type="fig" rid="F3">Fig. 3</xref></tp:nomenclature><tp:treatment-sec sec-type="type material" id="SECID0ETHAE"><title>Type material.</title><p><bold><italic>Holotype</italic></bold>: male, “S. Korea, Gyeongsangnam-do, Jinju-[shi], Gajwa-dong, V.1993, D.-S. Ku leg.”(<named-content xmlns:xlink="http://www.w3.org/1999/xlink" content-type="dwc:institutional_code" xlink:title="National Institute of Biological Resources" xlink:href="http://grbio.org/institution/national-institute-biological-resources" xlink:type="simple">NIBR</named-content>)</p></tp:treatment-sec><tp:treatment-sec sec-type="Comparative diagnosis" id="SECID0EJIAE"><title>Comparative diagnosis.</title><p>According to <xref ref-type="bibr" rid="B42">van Achterberg (2003)</xref>, this species is similar to the briefly described Western Palaearctic <tp:taxon-name><tp:taxon-name-part taxon-name-part-type="genus" reg="Dendrosotinus">Dendrosotinus</tp:taxon-name-part> (<tp:taxon-name-part taxon-name-part-type="subgenus" reg="Gildoria">Gildoria</tp:taxon-name-part>) <tp:taxon-name-part taxon-name-part-type="species" reg="planus">planus</tp:taxon-name-part></tp:taxon-name> (Ratzeburg, 1848), but differs from the latter species by having the antenna 13-segmented (20-segmented in <italic><tp:taxon-name><tp:taxon-name-part taxon-name-part-type="genus" reg="Dendrosotinus">D.</tp:taxon-name-part><tp:taxon-name-part taxon-name-part-type="species" reg="planus">planus</tp:taxon-name-part></tp:taxon-name></italic>), brachial vein (CU1b) distinctly oblique to the mediocubital vein (2-CU1) (subperpendicular in <italic><tp:taxon-name><tp:taxon-name-part taxon-name-part-type="genus" reg="Dendrosotinus">D.</tp:taxon-name-part><tp:taxon-name-part taxon-name-part-type="species" reg="planus">planus</tp:taxon-name-part></tp:taxon-name></italic>), mesoscutum coarsely rugose-reticulate and without granulation (densely reticulate-granulate in <italic><tp:taxon-name><tp:taxon-name-part taxon-name-part-type="genus" reg="Dendrosotinus">D.</tp:taxon-name-part><tp:taxon-name-part taxon-name-part-type="species" reg="planus">planus</tp:taxon-name-part></tp:taxon-name></italic>), and second metasomal tergite longitudinally striate with reticulation (finely aciculate in <italic><tp:taxon-name><tp:taxon-name-part taxon-name-part-type="genus" reg="Dendrosotinus">D.</tp:taxon-name-part><tp:taxon-name-part taxon-name-part-type="species" reg="planus">planus</tp:taxon-name-part></tp:taxon-name></italic>).</p></tp:treatment-sec><tp:treatment-sec sec-type="description" id="SECID0ENKAE"><title>Description.</title><p><bold>Male.</bold> Body length 1.3 mm; fore wing length 1.1 mm.</p><p><bold><italic>Head</italic>.</bold> Head width (dorsal view) 1.5× its median length, 1.2× width of mesoscutum. Head behind eyes (dorsal view) subparallel in anterior 1/2 and roundly narrowed in posterior 1/2. Transverse diameter of eye (dorsal view) 1.2× longer than temple. Ridge on border of vertex and frons absent. Ocelli small, arranged in triangle with base 1.3× its sides. POL 1.5× Od, ~ 0.7× OOL. Eye bare, almost without emargination opposite antennal sockets, 1.1× as high as broad. Malar suture absent. Malar space 0.4× height of eye, 0.8× basal width of mandible. Face width 1.1× height of eye and 1.3× height of face and clypeus combined. Clypeus with distinct short lower flange. Clypeal suture distinct. Hypoclypeal depression subround, its width 0.6× distance from edge of depression to eye, 0.35× width of face. Occipital carina complete dorsally, obliterated ventrally at rather long distance and not fused with hypostomal carina.</p><p><bold><italic>Antenna</italic>.</bold> Antenna slender, filiform, 13-segmented, almost as long as body. Scape 1.6× longer than its maximum width, 1.4× longer than pedicel. First flagellar segment not widened, almost not curved, not convex and without sculpture on its outer side, weakly concave and smooth on inner side, ~ 5.0× longer than its maximum width, 0.8× as long as second segment. Penultimate segment 4.7× longer than wide, approximately as long as apical segment; the latter weakly acuminated.</p><fig id="F3" position="float" orientation="portrait"><object-id xmlns:xlink="http://www.w3.org/1999/xlink" content-type="doi" xlink:type="simple">10.3897/zookeys.1138.94580.figure3</object-id><object-id xmlns:xlink="http://www.w3.org/1999/xlink" content-type="arpha" xlink:type="simple">D292268F-71F2-5617-82AB-7A02103843B2</object-id><label>Figure 3.</label><caption><p><tp:taxon-name><tp:taxon-name-part taxon-name-part-type="genus" reg="Dendrosotinus">Dendrosotinus</tp:taxon-name-part> (<tp:taxon-name-part taxon-name-part-type="subgenus" reg="Gildoria">Gildoria</tp:taxon-name-part>) <tp:taxon-name-part taxon-name-part-type="species" reg="gajwadongus">gajwadongus</tp:taxon-name-part></tp:taxon-name> sp. nov. (male, holotype) <bold>A</bold> habitus, lateral view <bold>B</bold> head and antenna, lateral view <bold>C</bold> head, front view <bold>D</bold> mesoscutum and head, dorso-anterior view <bold>E</bold> head, mesosoma and first metasomal tergite, dorsal view <bold>F</bold> propodeum and metasoma, dorsal view <bold>G</bold> head, mesosoma and first metasomal tergite, lateral view <bold>H</bold> propodeum and metasoma, lateral view <bold>I</bold> wings.</p></caption><graphic xmlns:xlink="http://www.w3.org/1999/xlink" xlink:href="zookeys-1138-049_article-94580__-g003.jpg" position="float" orientation="portrait" xlink:type="simple" id="oo_791187.jpg"><uri content-type="original_file" xlink:type="simple">https://binary.pensoft.net/fig/791187</uri></graphic></fig><p><bold><italic>Mesosoma</italic>.</bold> Mesosoma not depressed, its length 1.8× maximum height. Pronotum short, dorsally with weakly convex lobe, with distinct and high pronotal keel; side of pronotum with wide, shallow, and curved submedian furrow. Mesoscutum highly and convex-roundly elevated above pronotum (lateral view). Median lobe of mesoscutum distinctly protruding forwards. Notauli rather wide, deep anteriorly and shallow posteriorly, crenulate-rugulose. Prescutellar depression rather deep, relatively short, with four distinct carinae, finely rugulose between carinae, 0.3× as long as convex scutellum. Subalar depression shallow, wide, distinctly and widely rugose-reticulate. Precoxal sulcus distinct, relatively deep, straight, smooth, connected with prepectal carina anteriorly, running along anterior 1/2 of lower part of mesopleuron. Propodeum without lateral tubercles.</p><p><bold><italic>Wings</italic>.</bold> Fore wing 3.3× longer than its maximum width. Pterostigma 3.3× longer than wide. Radial vein (r) arising almost from middle of pterostigma. Radial (marginal) cell weakly shortened. Metacarp (1-R1) inside of radial (marginal) cell almost as long as pterostigma. Second radial abscissa (3-SR) 3.0× longer than first abscissa (r), 0.4× as long as weakly curved third abscissa (SR1), as long as first radiomedial vein (2-SR). Second radiomedial (submarginal) cell medium-sized, not narrowed distally, 2.6× longer than its maximum width, 1.7× longer than narrow brachial (subdiscal) cell. Recurrent vein (m-cu) distinctly postfurcal, 1.5× longer than second abscissa of medial vein (2-SR+M), 0.4× as long as first radiomedial vein (2-SR). Distance (1-CU1) between nervulus (cu-a) to basal vein (1-M) almost equal to nervulus (cu-a) length; nervulus (cu-a) straight and perpendicular to mediocubital vein (M+CU1). Parallel vein (CU1a) interstitial. Brachial (subdiscal) cell distally closed distinctly before recurrent vein (m-cu); apical vein of longitudinal anal vein (2A+3A) behind brachial vein absent. Hind wing with three hamuli, ~ 7.0× longer than wide. First abscissa of costal vein (C+SC+R) 0.6× as long as second abscissa (1-SC+R). First abscissa of mediocubital vein (M+CU) 0.6× as long as second abscissa (1-M). Recurrent vein (m-cu) mainly unsclerotised, oblique toward apex of wing, strongly antefurcal.</p><p><bold><italic>Legs</italic>.</bold> Fore tibia with fine spines arranged in almost single row. Hind coxa practically without basoventral tubercle. Hind femur without dorsal protuberance, ~ 3.0× longer than wide. Hind tarsus 0.9× as long as hind tibia. Basitarsus widened distally, with long ventral thorn on its inner corner, 0.45× as long as second–fifth segments combined. Second tarsal segment 0.4× as long as basitarsus, 0.5× as long as fifth segment (without pretarsus).</p><p><bold><italic>Metasoma</italic></bold>. Metasoma almost as long as head and mesosoma combined. First tergite with small dorsope, with distinct spiracular tubercles in its basal 1/3; tergite distinctly and almost linearly widened from base to basal 1/3, then very weakly and sublinearly widened towards apex. Maximum width of first tergite 1.8× its minimum width; length of tergite 1.2× its apical width. Second suture rather distinct, shallow, weakly curved and without sublateral breaks. Second tergite 0.8× as long as its basal width, 1.2× longer than third tergite. Medial length of second and third tergites combined 1.4× basal width of second tergite, almost as long as their maximum width.</p><p><bold><italic>Sculpture and pubescence</italic>.</bold> Vertex and frons weakly and rather sparsely reticulate-coriaceous; face densely transversely striate laterally and smooth medially; temple smooth. Mesoscutum entirely distinctly and densely rugulose-reticulate, without additional granulation. Scutellum very finely and densely reticulate-granulate. Mesopleuron smooth in lower 1/2, reticulate-coriaceous in upper 1/2. Propodeum with areas delineated by distinct carinae; basolateral areas mainly reticulate-coriaceous but anteriorly partly smooth; areola long and narrow, with several transverse carinae, ~ 2.5× longer than maximum with, petiolate areas not delineated; basal carina short, 0.4× as long as anterior fork of areola. Hind coxae mainly smooth, but curvedly striate dorsally. Hind femur entirely smooth. First metasomal tergite entirely and sparsely curvedly striate, with distinct and dense reticulation between striae; second tergite entirely weakly longitudinally striate with reticulation. Remaining tergites smooth. Vertex widely glabrous medially, anteriorly, and laterally with sparse, short, and semi-erect white setae. Mesoscutum entirely with sparse, short, and white semi-erect setae. Metapleuron medially widely glabrous. Hind tibia dorsally with sparse, short, and semi-erect setae, its length 0.8–1.0× maximum width of hind tibia.</p><p><bold><italic>Colour</italic>.</bold> Head reddish brown, distinctly infuscate dorsally, brownish yellow ventrally. Mesosoma reddish brown, dark reddish brown on mesoscutum and scutellum, prosternum and propodeum brownish yellow. Metasoma brownish yellow in basal 1/2, reddish brown with dark transverse stripes on posterior margin of tergites in apical 1/2. Antenna brown, three basal segments yellow. Palpi pale yellow. Legs brownish yellow to yellow. Fore wing hyaline; pterostigma mainly brown, yellow basally.</p><p><bold>Female.</bold> Unknown.</p></tp:treatment-sec><tp:treatment-sec sec-type="etymology" id="SECID0E5NAE"><title>Etymology.</title><p>Named after the type locality of the new species in South Korea, Gajwa-dong, Jinju City.</p></tp:treatment-sec><tp:treatment-sec sec-type="distribution" id="SECID0EDOAE"><title>Distribution.</title><p>Korean Peninsula.</p></tp:treatment-sec><tp:treatment-sec sec-type="remarks" id="SECID0EIOAE"><title>Remarks.</title><p>Despite the intensive study for the braconid fauna of the Korean Peninsula in the last period, only a single male of this species has been collected till now. However, the distinct diagnostic characters of this new species allow us to easily separate it from remaining described Asian species of <italic><tp:taxon-name><tp:taxon-name-part taxon-name-part-type="genus" reg="Dendrosotinus">Dendrosotinus</tp:taxon-name-part></tp:taxon-name></italic>.</p><p>A species of <italic><tp:taxon-name><tp:taxon-name-part taxon-name-part-type="genus" reg="Dendrosotinus">Dendrosotinus</tp:taxon-name-part></tp:taxon-name></italic> described in Chinese from Fujian Province (China), <italic><tp:taxon-name><tp:taxon-name-part taxon-name-part-type="genus" reg="Dendrosotinus">D.</tp:taxon-name-part><tp:taxon-name-part taxon-name-part-type="species" reg="wuyiensis">wuyiensis</tp:taxon-name-part></tp:taxon-name></italic> Shi, 2006 (<xref ref-type="bibr" rid="B34">Shi 2006</xref>), perhaps belongs to the genera <italic><tp:taxon-name><tp:taxon-name-part taxon-name-part-type="genus" reg="Ontsira">Ontsira</tp:taxon-name-part></tp:taxon-name></italic> Cameron, 1900 or <italic><tp:taxon-name><tp:taxon-name-part taxon-name-part-type="genus" reg="Neurocrassus">Neurocrassus</tp:taxon-name-part></tp:taxon-name></italic> Snoflak, 1945 according to the figures provided in the original description. However, only a study of the holotype of this species will allow to confirm its real taxonomic position.</p></tp:treatment-sec><ref-list><ref id="B42"><mixed-citation xmlns:xlink="http://www.w3.org/1999/xlink" xlink:type="simple"><person-group><name name-style="western"><surname>van Achterberg</surname><given-names>C</given-names></name></person-group> (<year>2003</year>) <article-title>The West Palaearctic species of the genera <italic><tp:taxon-name><tp:taxon-name-part taxon-name-part-type="genus">Gildoria</tp:taxon-name-part></tp:taxon-name></italic> Hedqvist and <italic><tp:taxon-name><tp:taxon-name-part taxon-name-part-type="genus">Platyspathius</tp:taxon-name-part></tp:taxon-name></italic> Viereck, with keys to the species (<tp:taxon-name><tp:taxon-name-part taxon-name-part-type="order">Hymenoptera</tp:taxon-name-part></tp:taxon-name>: <tp:taxon-name><tp:taxon-name-part taxon-name-part-type="family">Braconidae</tp:taxon-name-part></tp:taxon-name>: <tp:taxon-name><tp:taxon-name-part taxon-name-part-type="subfamily">Doryctinae</tp:taxon-name-part></tp:taxon-name>).</article-title><source>Zoölogische Mededeelingen</source><volume>77</volume>(<issue>15</issue>): <fpage>267</fpage>–<lpage>290</lpage>.</mixed-citation></ref><ref id="B34"><mixed-citation xmlns:xlink="http://www.w3.org/1999/xlink" xlink:type="simple"><person-group><name name-style="western"><surname>Shi</surname><given-names>QX</given-names></name></person-group> (<year>2006</year>) <article-title>A new record of the genus <italic><tp:taxon-name><tp:taxon-name-part taxon-name-part-type="genus">Dendrosotinus</tp:taxon-name-part></tp:taxon-name></italic> Telenga (<tp:taxon-name><tp:taxon-name-part taxon-name-part-type="order">Hymenoptera</tp:taxon-name-part></tp:taxon-name>: <tp:taxon-name><tp:taxon-name-part taxon-name-part-type="family">Braconidae</tp:taxon-name-part></tp:taxon-name>: <tp:taxon-name><tp:taxon-name-part taxon-name-part-type="subfamily">Doryctinae</tp:taxon-name-part></tp:taxon-name>) in China, with description of a new species.</article-title><source>Entomological Journal of East China</source><volume>15</volume>(<issue>1</issue>): <fpage>7</fpage>–<lpage>9</lpage>. [In Chinese]</mixed-citation></ref></ref-list></tp:taxon-treatment>
