# Supplementary material for: ﻿New descriptions and new records of the braconid parasitoids subfamilies Doryctinae and Rhyssalinae (Hymenoptera, Braconidae) in the fauna of South Korea
Source: Zookeys. 2023 Jan 5;1138:49–88. doi: 10.3897/zookeys.1138.94580 (PMC9837618; doi:10.3897/zookeys.1138.94580)
Supplement: XML Treatment for Doryctes (Plyctes) jinjuensis [file zookeys.1138.94580-treatment6.xml]

<!DOCTYPE tp:taxon-treatment
  PUBLIC "-//TaxonX//DTD Taxonomic Treatment Publishing DTD v0 20100105//EN" "tax-treatment-NSO.dtd">
<tp:taxon-treatment xmlns:tp="http://www.plazi.org/taxpub"><tp:treatment-meta><kwd-group><label>Taxon classification</label><kwd>
                <named-content content-type="kingdom">Animalia</named-content>
              </kwd><kwd>
                <named-content content-type="order">Hymenoptera</named-content>
              </kwd><kwd>
                <named-content content-type="family">Braconidae</named-content>
              </kwd></kwd-group><mixed-citation publication-type="journal"><person-group><name><surname>Belokobylskij</surname><given-names>Sergey A.</given-names></name><name><surname>Ku</surname><given-names>Deokseo</given-names></name></person-group><article-title>﻿New descriptions and new records of the braconid parasitoids subfamilies <tp:taxon-name><tp:taxon-name-part taxon-name-part-type="subfamily">Doryctinae</tp:taxon-name-part></tp:taxon-name> and <tp:taxon-name><tp:taxon-name-part taxon-name-part-type="subfamily">Rhyssalinae</tp:taxon-name-part></tp:taxon-name> (<tp:taxon-name><tp:taxon-name-part taxon-name-part-type="order">Hymenoptera</tp:taxon-name-part></tp:taxon-name>, <tp:taxon-name><tp:taxon-name-part taxon-name-part-type="family">Braconidae</tp:taxon-name-part></tp:taxon-name>) in the fauna of South Korea</article-title><source>Zookeys</source><day>05</day><month>01</month><year>2023</year><volume>1138</volume><fpage>49</fpage><lpage>88</lpage><pub-id pub-id-type="doi">10.3897/zookeys.1138.94580</pub-id></mixed-citation></tp:treatment-meta><tp:nomenclature><label>﻿</label><tp:taxon-name><object-id xmlns:xlink="http://www.w3.org/1999/xlink" content-type="arpha" xlink:type="simple">19E26E94-06EE-5B77-B16C-F11E53B76DDA</object-id><tp:taxon-name-part taxon-name-part-type="genus" reg="Doryctes">Doryctes</tp:taxon-name-part> (<tp:taxon-name-part taxon-name-part-type="subgenus" reg="Plyctes">Plyctes</tp:taxon-name-part>) <tp:taxon-name-part taxon-name-part-type="species" reg="jinjuensis">jinjuensis</tp:taxon-name-part><object-id xmlns:xlink="http://www.w3.org/1999/xlink" content-type="zoobank" xlink:type="simple">https://zoobank.org/70CA97A4-2D2D-4394-8529-91846C7BE301</object-id></tp:taxon-name><tp:taxon-status xmlns:xlink="http://www.w3.org/1999/xlink" xlink:type="simple">sp. nov.</tp:taxon-status><xref ref-type="fig" rid="F4">Figs 4</xref><xref ref-type="fig" rid="F5">, 5</xref><xref ref-type="fig" rid="F6">, 6</xref></tp:nomenclature><tp:treatment-sec sec-type="type material" id="SECID0EO4AE"><title>Type material.</title><p><bold><italic>Holotype</italic></bold>: female, “S. Korea: Gyeongsangnam-do, Sancheong-gun, [Chahwang-myeon], 30 km NNW Jinju (Chinju), forest, bush, h = 800 m, 29.06.2002, S. Belokobylskij” (<named-content xmlns:xlink="http://www.w3.org/1999/xlink" content-type="dwc:institutional_code" xlink:title="National Institute of Biological Resources" xlink:href="http://grbio.org/institution/national-institute-biological-resources" xlink:type="simple">NIBR</named-content>).</p><p><bold><italic>Paratypes</italic>.</bold> 1 male, “Korea, Gyeongnam-do, Jinju-si [=shi], Gajwa-dong, 27. X.–3.XI.1987, Malaise trap. D-S Ku” (<abbrev xmlns:xlink="http://www.w3.org/1999/xlink" content-type="institution" xlink:title="Science Museum of Natural Enemies" id="ABBRID0EF5AE" xlink:type="simple">SMNE</abbrev>); 1 male, “Korea, Gyeongnam-do, Jinju-si [=shi], Gajwa-dong, 15.–21.VII.1989. Malaise trap (Black). D-S Ku” (<named-content xmlns:xlink="http://www.w3.org/1999/xlink" content-type="dwc:institutional_code" xlink:title="Zoological Institute of the Russian Academy of Sciences" xlink:href="http://grbio.org/institution/zoological-institute-russian-academy-sciences" xlink:type="simple">ZISP</named-content>); 1 male, “Korea, Gyeongbuk-do, Gyeongsan-si [=shi], Yeungnam University, 12.VIII.1987, J-Y Cha” (<abbrev xmlns:xlink="http://www.w3.org/1999/xlink" content-type="institution" xlink:title="Science Museum of Natural Enemies" id="ABBRID0EP5AE" xlink:type="simple">SMNE</abbrev>); 1 male, “Korea: KK [=GG], Suwon, Mt. Yeogi, MT (B1/B1), 8.IX.1997, June-Yeol Choi” (<abbrev xmlns:xlink="http://www.w3.org/1999/xlink" content-type="institution" xlink:title="Science Museum of Natural Enemies" id="ABBRID0EU5AE" xlink:type="simple">SMNE</abbrev>).</p></tp:treatment-sec><tp:treatment-sec sec-type="Comparative diagnosis" id="SECID0EZ5AE"><title>Comparative diagnosis.</title><p>This new species is very similar to <tp:taxon-name><tp:taxon-name-part taxon-name-part-type="genus" reg="Doryctes">Doryctes</tp:taxon-name-part> (<tp:taxon-name-part taxon-name-part-type="subgenus" reg="Plyctes">Plyctes</tp:taxon-name-part>) <tp:taxon-name-part taxon-name-part-type="species" reg="diversus">diversus</tp:taxon-name-part></tp:taxon-name> (Szépligeti, 1910) and <tp:taxon-name><tp:taxon-name-part taxon-name-part-type="genus" reg="Dendrosotinus">D.</tp:taxon-name-part> (<tp:taxon-name-part taxon-name-part-type="subgenus" reg="Plyctes">P.</tp:taxon-name-part>) <tp:taxon-name-part taxon-name-part-type="species" reg="malayensis">malayensis</tp:taxon-name-part></tp:taxon-name> Fullaway, 1919; the differences between these species are given in the key below.</p></tp:treatment-sec><tp:treatment-sec sec-type="description" id="SECID0E26AE"><title>Description.</title><p><bold>Female.</bold> Body length 6.5 mm; fore wing length 5.0 mm.</p><p><bold><italic>Head</italic>.</bold> Head width (dorsal view) 1.3× its median length, 1.15× maximum width of mesoscutum. Head behind eyes (dorsal view) weakly convex in anterior 1/2, roundly narrowed in posterior 1/2. Transverse diameter of eye 1.4× longer than temple (dorsal view). Ocelli medium-sized, arranged in triangle with base 1.2–1.3× its side. POL 1.3× OD, 0.6× OOL. Eye glabrous, with very weak emargination opposite of antennal socket, 1.15× as high as broad. Malar space 0.3× height of eye, 0.6× as long as basal width of mandible. Malar suture very shallow. Face width ~ 0.8× height of eye, 1.2× height of face and clypeus combined. Hypoclypeal cavity round, its diameter equal to distance from margin of cavity to border of eye, 0.5× as long as width of face. Occipital carina complete dorsally, obliterated below at rather long distance and not fused with hypostomal carina.</p><p><bold><italic>Antenna</italic>.</bold> Antenna slender, setiform, more than 43-segmented (apical segments missing). Scape 1.9× longer than its maximum width. First flagellar segment ~ 5.0× longer than its apical width, 1.05× longer than second segment. Subapical segment 4.7× longer than its maximum width.</p><p><bold><italic>Mesosoma</italic>.</bold> Length of mesosoma 2.1× longer than its height. Pronotum dorsally with weakly convex dorsal lobe (lateral view) and with distinct pronotal keel in anterior 1/3. Mesoscutum distinctly and curvedly elevated above pronotum. Median lobe of mesoscutum anteriorly distinctly convex and protruding forwards (dorsal view). Notauli anteriorly deep, wide and crenulate, posteriorly very shallow, narrow, and smooth, almost complete. Prescutellar depression rather deep, almost entirely distinctly rugose, with median carina, 0.4× as long as scutellum. Scutellum weakly convex, with weak lateral carinae. Subalar depression shallow, rather wide, weakly striate-rugose. Precoxal sulcus deep, long, smooth, without round cavity medially or posteriorly, running along anterior 2/3 of lower part of mesopleuron. Propodeum without lateral tubercles.</p><fig id="F4" position="float" orientation="portrait"><object-id xmlns:xlink="http://www.w3.org/1999/xlink" content-type="doi" xlink:type="simple">10.3897/zookeys.1138.94580.figure4</object-id><object-id xmlns:xlink="http://www.w3.org/1999/xlink" content-type="arpha" xlink:type="simple">9A44BEB6-6056-5C7B-BC64-7266DA0418F6</object-id><label>Figure 4.</label><caption><p><tp:taxon-name><tp:taxon-name-part taxon-name-part-type="genus" reg="Doryctes">Doryctes</tp:taxon-name-part> (<tp:taxon-name-part taxon-name-part-type="subgenus" reg="Plyctes">Plyctes</tp:taxon-name-part>) <tp:taxon-name-part taxon-name-part-type="species" reg="jinjuensis">jinjuensis</tp:taxon-name-part></tp:taxon-name> sp. nov. (female, holotype <bold>A, C–J</bold> male, paratype <bold>B</bold>) <bold>A, B</bold> habitus, lateral view <bold>C</bold> basal segments of antenna <bold>D</bold> head, lateral view <bold>E</bold> head, dorsal view <bold>F</bold> head, front view <bold>G</bold> mesosoma, dorsal view <bold>H</bold> mesosoma, lateral view <bold>I</bold> hind coxa, lateral view <bold>J</bold> hind leg.</p></caption><graphic xmlns:xlink="http://www.w3.org/1999/xlink" xlink:href="zookeys-1138-049_article-94580__-g004.jpg" position="float" orientation="portrait" xlink:type="simple" id="oo_791188.jpg"><uri content-type="original_file" xlink:type="simple">https://binary.pensoft.net/fig/791188</uri></graphic></fig><fig id="F5" position="float" orientation="portrait"><object-id xmlns:xlink="http://www.w3.org/1999/xlink" content-type="doi" xlink:type="simple">10.3897/zookeys.1138.94580.figure5</object-id><object-id xmlns:xlink="http://www.w3.org/1999/xlink" content-type="arpha" xlink:type="simple">9E8E13CE-6906-5401-AEFA-148892B6B803</object-id><label>Figure 5.</label><caption><p><tp:taxon-name><tp:taxon-name-part taxon-name-part-type="genus" reg="Doryctes">Doryctes</tp:taxon-name-part> (<tp:taxon-name-part taxon-name-part-type="subgenus" reg="Plyctes">Plyctes</tp:taxon-name-part>) <tp:taxon-name-part taxon-name-part-type="species" reg="jinjuensis">jinjuensis</tp:taxon-name-part></tp:taxon-name> sp. nov. (female, holotype) <bold>A</bold> wings <bold>B</bold> metasoma, dorsal view <bold>C</bold> metasoma, lateral view.</p></caption><graphic xmlns:xlink="http://www.w3.org/1999/xlink" xlink:href="zookeys-1138-049_article-94580__-g005.jpg" position="float" orientation="portrait" xlink:type="simple" id="oo_791189.jpg"><uri content-type="original_file" xlink:type="simple">https://binary.pensoft.net/fig/791189</uri></graphic></fig><fig id="F6" position="float" orientation="portrait"><object-id xmlns:xlink="http://www.w3.org/1999/xlink" content-type="doi" xlink:type="simple">10.3897/zookeys.1138.94580.figure6</object-id><object-id xmlns:xlink="http://www.w3.org/1999/xlink" content-type="arpha" xlink:type="simple">05447790-1DC8-5FDE-A1B1-A61E09AD34FF</object-id><label>Figure 6.</label><caption><p><tp:taxon-name><tp:taxon-name-part taxon-name-part-type="genus" reg="Doryctes">Doryctes</tp:taxon-name-part> (<tp:taxon-name-part taxon-name-part-type="subgenus" reg="Plyctes">Plyctes</tp:taxon-name-part>) <tp:taxon-name-part taxon-name-part-type="species" reg="jinjuensis">jinjuensis</tp:taxon-name-part></tp:taxon-name> sp. nov. (male, paratype) <bold>A</bold> head and mesosoma, dorsal view <bold>B</bold> metasoma, dorsal view <bold>C</bold> hind leg, lateral view.</p></caption><graphic xmlns:xlink="http://www.w3.org/1999/xlink" xlink:href="zookeys-1138-049_article-94580__-g006.jpg" position="float" orientation="portrait" xlink:type="simple" id="oo_791190.jpg"><uri content-type="original_file" xlink:type="simple">https://binary.pensoft.net/fig/791190</uri></graphic></fig><p><bold><italic>Wings</italic>.</bold> Fore wing 3.6× longer than its maximum width. Pterostigma 4.3× longer than maximum width. Radial vein (r) arising almost from middle of pterostigma. Second radial abscissa (3-SR) forming very obtuse angle with first radial abscissa (r) and twice longer than it, 0.4× as long as third radial abscissa (SR1), 1.8× longer than first radiomedial vein (3-SR). Second radiomedial (submarginal) cell relatively short and narrow, 3.0× longer than its maximum width, 1.2× longer than wide brachial (first subdiscal) cell. First medial abscissa (1-SR+M) distinctly sinuate. Recurrent vein (m-cu) distinctly antefurcal, 5.5× longer than second medial abscissa (2-SR+M), 1.3× longer than first radiomedial vein (3-SR). Distance (1-CU1) between nervulus (cu-a) and basal vein (1-M) 1.5× nervulus (cu-a) length. Parallel vein (CU1a) arising from posterior 1/3 of distal margin of brachial (first subdiscal) cell. Hind wing 5.0× longer than maximum width. First costal abscissa (C+SC+R) 0.6× as long as second abscissa (1-SC+R). First abscissa of mediocubital vein (M+CU) almost equal to second abscissa (1-M). Recurrent vein (m-cu) entirely straight, oblique, weakly antefurcal.</p><p><bold><italic>Legs</italic>.</bold> Hind coxa with low and wide dorsal protuberance, with distinct basoventral tubercle. Hind femur 3.0× longer than its maximum width. Hind tarsus almost as long as hind tibia. Hind basitarsus 0.8× as long as second–fifth segments combined; second segment of hind tarsus 0.4× as long as basitarsus, 1.3× longer than fifth segment (without pretarsus).</p><p><bold><italic>Metasoma</italic>.</bold> Metasoma 1.3× longer than mesosoma and head combined. First tergite without distinct spiracular tubercles, weakly and almost linearly widened from subbase to apex. Maximum width of first tergite 1.7× its minimum basal width; its length 1.2× maximum subapical width. Second tergite with fine, almost straight, and subparallel sublateral furrows; median length of second tergite 0.45× its basal width, 0.8× length of third tergite. Suture between second and third tergites present, shallow, wide, and weakly concave medially, with not deep sublateral bends. Third tergite without depression. Ovipositor sheath almost as long as metasoma, 1.5× longer than mesosoma and 0.65× as long as fore wing.</p><p><bold><italic>Sculpture and pubescence</italic></bold>. Vertex, frons, and temple smooth; face medially widely rugulose-striate, sparsely punctate to smooth laterally. Mesoscutum and scutellum smooth, with weak and short transverse striation between notauli in posterior 1/3 of mesoscutum. Mesopleuron mainly smooth. Propodeum with areas delineated by relatively weak carinae; basolateral areas long, smooth medially, reticulate-rugulose along carinae; areola rather long and narrow, densely rugose-reticulate with transverse striation, almost twice longer than its maximum width; petiolate area not delineated; basal carina relatively short, 0.3× as long as propodeum. Hind coxae mainly rugose-reticulate, weakly reticulate-coriaceous laterally; hind femur finely coriaceous to smooth. First and second metasomal tergites entirely and third in basal 1/2 densely striate with dense reticulation between striae; basal halves of second–seventh tergites very densely granulate-reticulate, with fine transverse striations posteriorly becoming weaker to posterior tergites; distal halves of third to seventh tergites smooth. Vertex widely glabrous medially, posteriorly, and laterally with sparse, long, curved and almost erect yellow setae. Mesoscutum mainly glabrous, with rather sparse, long, curved and erect to semi-erect yellow setae along notauli and laterally. Metapleuron medially widely glabrous. Hind tibia dorsally with rather sparse, long, and erect yellow setae, its length 0.8–1.2× maximum width of hind tibia.</p><p><bold><italic>Colour</italic>.</bold> Head and mesosoma yellow to brownish yellow; metasoma dark reddish brown in basal 2/3 and reddish brown in apical 1/3, with lateral yellow spots on second tergite. Antenna dark brown, scape reddish brown dorsally. Palpi yellow. Legs mainly yellow, hind coxa brownish yellow, hind tibia yellow basally, similar colour as remainder parts of tibia. Wings very faintly infuscate. Pterostigma dark brown in medioposterior 1/3, yellow in basal 1/2 and apical fifth.</p><p><bold>Male.</bold> Body length 4.2–5.3 mm; fore wing length 2.8–3.7 mm. POL 1.0–1.3× OD, 0.4–0.7× OOL. Rarely vertex anteriorly with very fine aciculation on short area. Antenna at least 35-segmented. Scape 1.4–1.5× longer than its maximum width. Penultimate segment 4.0× longer than wide; 0.8× as long as apical segment; the latter subacuminate apically. Mesosoma 2.2–2.4 (rarely almost 2.8) × longer than its height. Notauli posteriorly shallow but distinct; rarely area here with additional oblique striation. Prescutellar depression sometimes almost entirely smooth, usually weakly rugulose. Scutellum sometimes finely striate with striae curved posteriorly, but usually mainly smooth. Basolateral areas widely reticulate-rugulose, almost smooth only basally; areola indistinctly or distinctly delineated; basal carina ~ 0.4× as long as propodeum. Fore wing 3.9–4.3× longer than its maximum width. Pterostigma 4.0–4.3× longer than maximum width. Second radial abscissa (3-SR) 2.3–2.6× longer than first radial abscissa (r), 1.7–1.9× longer than first radiomedial vein (3-SR). Second radiomedial (submarginal) cell 2.7–3.3× longer than its maximum width, almost as long as brachial (first subdiscal) cell. Recurrent vein (m-cu) 2.5–3.3× longer than second medial abscissa (2-SR+M), almost as long as first radiomedial vein (3-SR). Hind wing 5.6–6.5× longer than maximum width. First abscissa of mediocubital vein (M+CU) 0.85–0.90× as long as second abscissa (1-M). Hind femur 3.2× longer than maximum width. Metasoma narrow, 1.1–1.2× longer than mesosoma and head combined. First tergite 1.5–1.6× longer than maximum subapical width; maximum width of first tergite 1.8–2.0× its minimum basal width. Second tergite with very fine and weakly divergent posteriorly sublateral furrows; median length of second tergite 0.8–1.0× its basal width, 1.1–1.3× length of third tergite. Basal 2/3–4/5 of third to sixth tergites densely longitudinally striate, densely granulate-reticulate between striae, their apical parts smooth. Colour. Body entirely or almost entirely yellow to brownish yellow, often first tergite distinctly infuscate at least laterally and basally. Antenna brown, yellow to brownish yellow in basal 1/3. Legs entirely yellow. Wings hyaline.</p></tp:treatment-sec><tp:treatment-sec sec-type="etymology" id="SECID0ETFAG"><title>Etymology.</title><p>Named after the type locality of the new species in South Korea, Jinju City, in the environment of which the holotype of the new species was collected.</p></tp:treatment-sec><tp:treatment-sec sec-type="distribution" id="SECID0EYFAG"><title>Distribution.</title><p>Korean Peninsula.</p></tp:treatment-sec></tp:taxon-treatment>
