# Supplementary material for: ﻿New descriptions and new records of the braconid parasitoids subfamilies Doryctinae and Rhyssalinae (Hymenoptera, Braconidae) in the fauna of South Korea
Source: Zookeys. 2023 Jan 5;1138:49–88. doi: 10.3897/zookeys.1138.94580 (PMC9837618; doi:10.3897/zookeys.1138.94580)
Supplement: XML Treatment for Spathius fumipennis [file zookeys.1138.94580-treatment10.xml]

<!DOCTYPE tp:taxon-treatment
  PUBLIC "-//TaxonX//DTD Taxonomic Treatment Publishing DTD v0 20100105//EN" "tax-treatment-NSO.dtd">
<tp:taxon-treatment xmlns:tp="http://www.plazi.org/taxpub"><tp:treatment-meta><kwd-group><label>Taxon classification</label><kwd>
                <named-content content-type="kingdom">Animalia</named-content>
              </kwd><kwd>
                <named-content content-type="order">Hymenoptera</named-content>
              </kwd><kwd>
                <named-content content-type="family">Braconidae</named-content>
              </kwd></kwd-group><mixed-citation publication-type="journal"><person-group><name><surname>Belokobylskij</surname><given-names>Sergey A.</given-names></name><name><surname>Ku</surname><given-names>Deokseo</given-names></name></person-group><article-title>﻿New descriptions and new records of the braconid parasitoids subfamilies <tp:taxon-name><tp:taxon-name-part taxon-name-part-type="subfamily">Doryctinae</tp:taxon-name-part></tp:taxon-name> and <tp:taxon-name><tp:taxon-name-part taxon-name-part-type="subfamily">Rhyssalinae</tp:taxon-name-part></tp:taxon-name> (<tp:taxon-name><tp:taxon-name-part taxon-name-part-type="order">Hymenoptera</tp:taxon-name-part></tp:taxon-name>, <tp:taxon-name><tp:taxon-name-part taxon-name-part-type="family">Braconidae</tp:taxon-name-part></tp:taxon-name>) in the fauna of South Korea</article-title><source>Zookeys</source><day>05</day><month>01</month><year>2023</year><volume>1138</volume><fpage>49</fpage><lpage>88</lpage><pub-id pub-id-type="doi">10.3897/zookeys.1138.94580</pub-id></mixed-citation></tp:treatment-meta><tp:nomenclature><label>﻿</label><tp:taxon-name>
              <object-id xmlns:xlink="http://www.w3.org/1999/xlink" content-type="arpha" xlink:type="simple">F2D0EEA3-FE04-5CA6-B31B-D6D219CAA959</object-id>
              <tp:taxon-name-part taxon-name-part-type="genus" reg="Spathius">Spathius</tp:taxon-name-part>
              <tp:taxon-name-part taxon-name-part-type="species" reg="fumipennis">fumipennis</tp:taxon-name-part>
              <object-id xmlns:xlink="http://www.w3.org/1999/xlink" content-type="zoobank" xlink:type="simple">https://zoobank.org/5A13443D-3137-44DD-87C8-7861DA6BD55B</object-id>
            </tp:taxon-name><tp:taxon-status xmlns:xlink="http://www.w3.org/1999/xlink" xlink:type="simple">sp. nov.</tp:taxon-status><xref ref-type="fig" rid="F9">Figs 9</xref><xref ref-type="fig" rid="F10">, 10</xref></tp:nomenclature><tp:treatment-sec sec-type="type material" id="SECID0E1HBG"><title>Type material.</title><p><bold><italic>Holotype</italic></bold>: female, “Korea, Kyongsangbuk-do [Gyeongsangbuk-do], Chomch’on-up [Jeomchon-eup], Daesong Buljong [Daeseong Buljeong], 9.VI.1992, D.-S. Ku” (<named-content xmlns:xlink="http://www.w3.org/1999/xlink" content-type="dwc:institutional_code" xlink:title="National Institute of Biological Resources" xlink:href="http://grbio.org/institution/national-institute-biological-resources" xlink:type="simple">NIBR</named-content>).</p><p><bold><italic>Paratype</italic>.</bold> 1 female, “Korea, Chungnam-do, Cheongyang-gun, Jeongsan-myeon, Machi-ri, sweeping, 15.VI.1992, D-S Ku” (<abbrev xmlns:xlink="http://www.w3.org/1999/xlink" content-type="institution" xlink:title="Science Museum of Natural Enemies" id="ABBRID0EXIBG" xlink:type="simple">SMNE</abbrev>).</p></tp:treatment-sec><tp:treatment-sec sec-type="Comparative diagnosis" id="SECID0E3IBG"><title>Comparative diagnosis.</title><p>This new species belongs to the <italic><tp:taxon-name><tp:taxon-name-part taxon-name-part-type="genus" reg="Spathius">S.</tp:taxon-name-part><tp:taxon-name-part taxon-name-part-type="species" reg="fasciatus">fasciatus</tp:taxon-name-part></tp:taxon-name></italic> Walker species group. <italic><tp:taxon-name><tp:taxon-name-part taxon-name-part-type="genus" reg="Spathius">S.</tp:taxon-name-part><tp:taxon-name-part taxon-name-part-type="species" reg="fuscipennis">fuscipennis</tp:taxon-name-part></tp:taxon-name></italic> sp. nov. is similar to Japanese <italic><tp:taxon-name><tp:taxon-name-part taxon-name-part-type="genus" reg="Spathius">S.</tp:taxon-name-part><tp:taxon-name-part taxon-name-part-type="species" reg="hikoensis">hikoensis</tp:taxon-name-part></tp:taxon-name></italic> Belokobylskij, 1998 (<xref ref-type="bibr" rid="B6">Belokobylskij 1998</xref>), but differs from the latter species by having the occipital carina joined below with hypostomal carina (usually not joined and obliterated below in <italic><tp:taxon-name><tp:taxon-name-part taxon-name-part-type="genus" reg="Spathius">S.</tp:taxon-name-part><tp:taxon-name-part taxon-name-part-type="species" reg="hikoensis">hikoensis</tp:taxon-name-part></tp:taxon-name></italic>); first flagellar segment 4.0× longer than its apical width (5.0–5.7× in <italic><tp:taxon-name><tp:taxon-name-part taxon-name-part-type="genus" reg="Spathius">S.</tp:taxon-name-part><tp:taxon-name-part taxon-name-part-type="species" reg="hikoensis">hikoensis</tp:taxon-name-part></tp:taxon-name></italic>); the apical 1/2 of antenna completely dark and without pale subapical segments (with several pale subapical segments in <italic><tp:taxon-name><tp:taxon-name-part taxon-name-part-type="genus" reg="Spathius">S.</tp:taxon-name-part><tp:taxon-name-part taxon-name-part-type="species" reg="hikoensis">hikoensis</tp:taxon-name-part></tp:taxon-name></italic>); the mesoscutum entirely weakly granulate-coriaceous (distinctly granulate in <italic><tp:taxon-name><tp:taxon-name-part taxon-name-part-type="genus" reg="Spathius">S.</tp:taxon-name-part><tp:taxon-name-part taxon-name-part-type="species" reg="hikoensis">hikoensis</tp:taxon-name-part></tp:taxon-name></italic>); scutellum without lateral carinae (with distinct carinae in <italic><tp:taxon-name><tp:taxon-name-part taxon-name-part-type="genus" reg="Spathius">S.</tp:taxon-name-part><tp:taxon-name-part taxon-name-part-type="species" reg="hikoensis">hikoensis</tp:taxon-name-part></tp:taxon-name></italic>); fore wing distinctly and evenly infuscate, pterostigma entirely brown (only faintly infuscate and pale in basal 1/3 in <italic><tp:taxon-name><tp:taxon-name-part taxon-name-part-type="genus" reg="Spathius">S.</tp:taxon-name-part><tp:taxon-name-part taxon-name-part-type="species" reg="hikoensis">hikoensis</tp:taxon-name-part></tp:taxon-name></italic>); radial vein (r) arising distinctly behind middle of pterostigma, from its basal 2/3 (arising from basal 3/5 in <italic><tp:taxon-name><tp:taxon-name-part taxon-name-part-type="genus" reg="Spathius">S.</tp:taxon-name-part><tp:taxon-name-part taxon-name-part-type="species" reg="hikoensis">hikoensis</tp:taxon-name-part></tp:taxon-name></italic>); hind femur weakly thicker, 4.1× longer than wide (slender, its length 4.3–4.8× longer than wide in <italic><tp:taxon-name><tp:taxon-name-part taxon-name-part-type="genus" reg="Spathius">S.</tp:taxon-name-part><tp:taxon-name-part taxon-name-part-type="species" reg="hikoensis">hikoensis</tp:taxon-name-part></tp:taxon-name></italic>); setae on the dorsal surface of the hind tibia shorter, 0.7–1.0× as long as the maximum width of the tibia (long, 1.1–1.5× longer in <italic><tp:taxon-name><tp:taxon-name-part taxon-name-part-type="genus" reg="Spathius">S.</tp:taxon-name-part><tp:taxon-name-part taxon-name-part-type="species" reg="hikoensis">hikoensis</tp:taxon-name-part></tp:taxon-name></italic>).</p><p>The new species is also similar to <italic><tp:taxon-name><tp:taxon-name-part taxon-name-part-type="genus" reg="Spathius">S.</tp:taxon-name-part><tp:taxon-name-part taxon-name-part-type="species" reg="clavator">clavator</tp:taxon-name-part></tp:taxon-name></italic> Tang, Belokobylskij &amp; Chen, 2015 (<xref ref-type="bibr" rid="B36">Tang et al. 2015</xref>) from China (Hainan), but differs from it by having the vertex almost entirely smooth (mainly rugulose-striate in <italic><tp:taxon-name><tp:taxon-name-part taxon-name-part-type="genus" reg="Spathius">S.</tp:taxon-name-part><tp:taxon-name-part taxon-name-part-type="species" reg="clavator">clavator</tp:taxon-name-part></tp:taxon-name></italic>); malar space 0.6× eye height and almost equal to basal width of mandible (0.4× eye height and 0.7× basal width of mandible in <italic><tp:taxon-name><tp:taxon-name-part taxon-name-part-type="genus" reg="Spathius">S.</tp:taxon-name-part><tp:taxon-name-part taxon-name-part-type="species" reg="clavator">clavator</tp:taxon-name-part></tp:taxon-name></italic>); occipital carina joined below with hypostomal carina (not joined and obliterated below in <italic><tp:taxon-name><tp:taxon-name-part taxon-name-part-type="genus" reg="Spathius">S.</tp:taxon-name-part><tp:taxon-name-part taxon-name-part-type="species" reg="clavator">clavator</tp:taxon-name-part></tp:taxon-name></italic>); first flagellar segment 4.0× longer than its apical width (6.7× in <italic><tp:taxon-name><tp:taxon-name-part taxon-name-part-type="genus" reg="Spathius">S.</tp:taxon-name-part><tp:taxon-name-part taxon-name-part-type="species" reg="clavator">clavator</tp:taxon-name-part></tp:taxon-name></italic>); mesoscutum entirely weakly granulate-coriaceous and without or with very short rugae (distinctly granulate and with long rugae in <italic><tp:taxon-name><tp:taxon-name-part taxon-name-part-type="genus" reg="Spathius">S.</tp:taxon-name-part><tp:taxon-name-part taxon-name-part-type="species" reg="clavator">clavator</tp:taxon-name-part></tp:taxon-name></italic>); mesopleuron medially widely smooth, (entirely densely granulate with striation in <italic><tp:taxon-name><tp:taxon-name-part taxon-name-part-type="genus" reg="Spathius">S.</tp:taxon-name-part><tp:taxon-name-part taxon-name-part-type="species" reg="clavator">clavator</tp:taxon-name-part></tp:taxon-name></italic>); hind femur slender, 4.1× longer than wide (thicker, its length 3.7× longer than wide in <italic><tp:taxon-name><tp:taxon-name-part taxon-name-part-type="genus" reg="Spathius">S.</tp:taxon-name-part><tp:taxon-name-part taxon-name-part-type="species" reg="clavator">clavator</tp:taxon-name-part></tp:taxon-name></italic>); fore wing distinctly and evenly infuscate, pterostigma entirely brown (wing faintly infuscate, pterostigma pale in basal 1/3 in <italic><tp:taxon-name><tp:taxon-name-part taxon-name-part-type="genus" reg="Spathius">S.</tp:taxon-name-part><tp:taxon-name-part taxon-name-part-type="species" reg="clavator">clavator</tp:taxon-name-part></tp:taxon-name></italic>); radial vein (r) of the fore wing arising distinctly behind the middle of the pterostigma, from its basal 2/3 (from middle in <italic><tp:taxon-name><tp:taxon-name-part taxon-name-part-type="genus" reg="Spathius">S.</tp:taxon-name-part><tp:taxon-name-part taxon-name-part-type="species" reg="clavator">clavator</tp:taxon-name-part></tp:taxon-name></italic>); length of petiole 2.3× its apical width (2.7× in <italic><tp:taxon-name><tp:taxon-name-part taxon-name-part-type="genus" reg="Spathius">S.</tp:taxon-name-part><tp:taxon-name-part taxon-name-part-type="species" reg="clavator">clavator</tp:taxon-name-part></tp:taxon-name></italic>); second tergite without separated laterotergites (with laterotergites separated in basal 1/2 in <italic><tp:taxon-name><tp:taxon-name-part taxon-name-part-type="genus" reg="Spathius">S.</tp:taxon-name-part><tp:taxon-name-part taxon-name-part-type="species" reg="clavator">clavator</tp:taxon-name-part></tp:taxon-name></italic>).</p></tp:treatment-sec><tp:treatment-sec sec-type="description" id="SECID0EURBG"><title>Description.</title><p><bold>Female.</bold> Body length 4.7–4.8 mm; fore wing length 3.2–3.4 mm.</p><p><bold><italic>Head</italic>.</bold> Head width (dorsal view) 1.5× its median length, 1.2× width of mesoscutum. Head behind eyes (dorsal view) weakly convex in anterior 1/2 and roundly narrowed in posterior 1/2; transverse diameter of eye 1.2× length of temple. Ocelli medium-sized, arranged in triangle with base 1.1× its sides; POL 0.8× Od, 0.3× OOL. Eye glabrous, 1.2× as high as broad. Malar space 0.5–0.6× eye height and 1.0–1.3× basal width of mandible. Face width 1.3× eye height and 1.2–1.3× height of face and clypeus combined. Clypeal suture rather fine and complete. Clypeus weakly convex. Hypoclypeal depression transverse-oval, its width equal to distance from edge of depression to eye, 0.4–0.5× width of face. Occipital carina joined with hypostomal carina below upper base of mandible. Hypostomal flange wide and distinct. Vertex distinctly convex.</p><p><bold><italic>Antenna</italic>.</bold> Antenna weakly thickened, almost setiform, 29–30-segmented, almost as long as body. Scape 1.8–1.9× longer than its width. First flagellar segment 4.0–4.5× longer than its apical width, 1.2–1.3× longer than second segment. Penultimate segment 2.0–2.5× longer than its wide, 0.4× as long as first flagellar segment, 0.8–0.9× as long as apical segment; the latter weakly acuminated apically.</p><p><bold><italic>Mesosoma</italic>.</bold> Length of mesosoma 1.7× its height. Pronotal keel fine but distinct, its posterior branch medially widely fused with posterior margin of pronotum, anterior branch almost indistinct. Pronotum subanteriorly with rather distinct transverse carina. Pronotal lateral depression not delineated upper by carinae, wide, shallow, coarsely and rather densely curvedly crenulate. Mesoscutum highly and subvertically elevated above pronotum. Notauli complete, wide, rather deep anteriorly and more or less shallow posteriorly, densely, sparsely and distinctly crenulate with reticulation between rugae. Prescutellar depression rather deep, relatively long, with five almost complete carinae, finely rugulose or reticulate, 0.30–0.35× as long as scutellum. Scutellum weakly convex, without lateral carinae. Metanotum with short, wide and subpointed dorsal tooth. Subalar depression shallow, rather narrow, rugose-striate. Precoxal sulcus deep, wide, straight, oblique, distinctly crenulate, with fine reticulation, running along anterior 0.6 of lower length of mesopleuron, with shallow and relatively wide striate depression behind sulcus. Metapleural flange wide and short. Propodeum with distinct, short, and thick lateral tubercles.</p><p><bold><italic>Wings</italic>.</bold> Fore wing 3.6–3.8× longer than wide. Pterostigma 4.2–5.0× longer than its maximum width. Radial vein (r) arising distinctly behind middle of pterostigma, inner distance of pterostigma from parastigma to radial vein (r) 1.7–1.8× its inner distance from radial vein to metacarp (1-R1). Radial (marginal) cell not shortened; metacarp (1-R1) 1.4× longer than pterostigma. First radial abscissa (r) 0.8–0.9× as long as maximum width of pterostigma. Second radial abscissa (3-SR) 2.8–3.0× longer than first abscissa and forming with it very obtuse angle, 0.4–0.5× as long as straight third abscissa (SR1), 0.9× as long as first radiomedial vein (2-SR). Second radiomedial (submarginal) cell not or only weakly narrowed distally, its length 2.7× maximum width, 1.3× length of brachial (subdiscal) cell. First medial abscissa (1-SR+M) straight or weakly sinuate. Recurrent vein (m-cu) weakly postfurcal, ~ 6.0× longer than second abscissa of medial vein (2-SR+M), 0.4× as long as first radiomedial vein (2-SR). Nervulus (cu-a) weakly postfurcal, distance (1-CU1) from nervulus (cu-a) to basal vein (1-M) 0.3–0.4× nervulus (cu-a) length. Parallel vein (CU1a) not interstitial, arising from anterior 0.3–0.4 of distal vein (3-CU1) of brachial (subdiscal) cell. Mediocubital vein (M+CU1) almost straight or weakly curved. Hind wing 4.5–5.0× longer than maximum width. First costal abscissa (C+SC+R) 0.6× as long as second abscissa (1-SC+R). First abscissa of mediocubital vein (M+CU) 0.70–0.75× as long as second abscissa (1-M). Recurrent vein (m-cu) not pigmented, transparent, rather long, weakly antefurcal, distinctly oblique towards base of wing.</p><p><bold><italic>Legs</italic>.</bold> Fore tibia with slender numerous and rather sparse spines arranged in single vertical line. Hind coxa 1.6× longer than its maximum width, with basoventral corner and small tooth. Hind femur claviform, 4.0–4.1× longer than wide. Hind tarsus 0.9–1.0× as long as hind tibia. Hind basitarsus 0.70–0.75× as long as second–fifth segments combined; second segment 0.45–0.50× as long as basitarsus, 1.1–1.3× longer than fifth segment (without pretarsus).</p><p><bold><italic>Metasoma</italic>.</bold> Petiole (lateral view) weakly and evenly curved ventrally, dorsally distinctly and regularly curved to its middle and almost straight in apical 1/2, thickened submedially; widened on spiracle level and weakly widened in apical 0.2–0.3 (dorsal view), with small spiracular tubercles in basal 1/3. Length of petiole 2.3–2.4× its apical width, almost 2.0× length of propodeum; apical width ~ 1.5× its width at level of spiracles. Second and following tergites without separate laterotergites. Second suture absent. Median length of second and third tergites combined 1.7–1.8× basal width of second tergite, 0.8× their maximum width. Ovipositor weakly curved down. Ovipositor sheath 1.3–1.4× longer than metasoma, 2.2–2.4× longer than mesosoma, 1.0–1.1× longer than fore wing.</p><p><bold><italic>Sculpture and pubescence</italic>.</bold> Vertex almost entirely smooth, only finely coriaceous near ocelli; frons almost entirely with distinct, dense, and curved transverse striae, with additional fine reticulation between striae. Face entirely or mainly (in upper 2/3) densely and coarsely striate, with rugulosity between striae below and laterally, finely reticulate-coriaceous to smooth in lower lateral 1/3. Temple entirely smooth. Mesoscutum entirely densely and weakly granulate-coriaceous, sometimes with short rugae near notauli and laterally, coarsely, and sparsely rugose in wide and short medioposterior area. Scutellum densely and finely to very finely coriaceous, with fine transverse aciculae anteriorly. Mesopleuron medially widely almost smooth, finely and densely rugulose-reticulate marginally. Propodeum with areas delineated by distinct carinae; basolateral areas entirely and densely granulate-rugulose; areola wide and rather long, transverse striae with rugulosity, almost as long as wide; petiolate area rather long and wide, distinctly separated from areola by curved carina; basal carina 0.7–1.0× as long as anterior fork of areola. Hind coxa dorsally partly densely transversely striate with dense rugosity in wide basal 1/2, laterally distinctly and densely rugulose-granulate. Hind femur mainly smooth, longitudinally striate dorsally. Petiole distinctly and sparsely striate, with dense to very dense rugulosity between striae, only densely rugose in basal 1/4. Second and following tergites entirely smooth. Vertex with sparse, short, and almost erect pale setae situated laterally and anteriorly, glabrous on wide medial part. Mesoscutum with sparse, long, and erect yellow setae laterally and along notauli, glabrous on wide medial parts of lobes. Mesopleuron widely glabrous. Setae of dorsal surface of hind tibia erect, rather dense, mainly long, their length 0.7–1.0× maximum width of tibia.</p><fig id="F9" position="float" orientation="portrait"><object-id xmlns:xlink="http://www.w3.org/1999/xlink" content-type="doi" xlink:type="simple">10.3897/zookeys.1138.94580.figure9</object-id><object-id xmlns:xlink="http://www.w3.org/1999/xlink" content-type="arpha" xlink:type="simple">4303B741-4898-5070-8DA0-359EF5E2B743</object-id><label>Figure 9.</label><caption><p><italic><tp:taxon-name><tp:taxon-name-part taxon-name-part-type="genus" reg="Spathius">Spathius</tp:taxon-name-part><tp:taxon-name-part taxon-name-part-type="species" reg="fumipennis">fumipennis</tp:taxon-name-part></tp:taxon-name></italic> sp. nov. (female, holotype) <bold>A</bold> habitus, lateral view <bold>B</bold> head, front view <bold>C</bold> head, dorsal view <bold>D</bold> head, lateral view <bold>E</bold> apical segments of antenna <bold>F</bold> basal segments of antenna <bold>G</bold> mesosoma, dorsal view <bold>H</bold> mesosoma, lateral view <bold>I</bold> hind leg.</p></caption><graphic xmlns:xlink="http://www.w3.org/1999/xlink" xlink:href="zookeys-1138-049_article-94580__-g009.jpg" position="float" orientation="portrait" xlink:type="simple" id="oo_791193.jpg"><uri content-type="original_file" xlink:type="simple">https://binary.pensoft.net/fig/791193</uri></graphic></fig><fig id="F10" position="float" orientation="portrait"><object-id xmlns:xlink="http://www.w3.org/1999/xlink" content-type="doi" xlink:type="simple">10.3897/zookeys.1138.94580.figure10</object-id><object-id xmlns:xlink="http://www.w3.org/1999/xlink" content-type="arpha" xlink:type="simple">F77F2700-1870-5C2D-86C1-B11AD1065E61</object-id><label>Figure 10.</label><caption><p><italic><tp:taxon-name><tp:taxon-name-part taxon-name-part-type="genus" reg="Spathius">Spathius</tp:taxon-name-part><tp:taxon-name-part taxon-name-part-type="species" reg="fumipennis">fumipennis</tp:taxon-name-part></tp:taxon-name></italic> sp. nov. (female, holotype) <bold>A</bold> wings <bold>B</bold> metasoma, dorsal view <bold>C</bold> metasoma, lateral view <bold>D</bold> petiole, dorsal view <bold>E</bold> petiole, lateral view.</p></caption><graphic xmlns:xlink="http://www.w3.org/1999/xlink" xlink:href="zookeys-1138-049_article-94580__-g010.jpg" position="float" orientation="portrait" xlink:type="simple" id="oo_791194.jpg"><uri content-type="original_file" xlink:type="simple">https://binary.pensoft.net/fig/791194</uri></graphic></fig><p><bold><italic>Colour</italic>.</bold> Body mainly dark reddish brown to almost black partly, metasoma posteriorly or already behind petiole and ventrally reddish brown. Antennae brown with dark brown apical quarter or mainly dark brown with two basal segments pale brown, without pale subapical segments. Palpi yellow or brownish yellow. Legs partly reddish brown or pale reddish brown, all trochanters and trochantelli, tibiae and tarsi yellow or yellowish brown, hind tibiae basally yellow on rather long distance. Ovipositor sheath mainly pale brown, almost black apically. Fore wing distinctly and evenly infuscate, faintly paler basally and apically. Pterostigma evenly brown or yellowish brown in basal third.</p><p><bold>Male.</bold> Unknown.</p></tp:treatment-sec><tp:treatment-sec sec-type="etymology" id="SECID0EEWBG"><title>Etymology.</title><p>This species is named from the Latin <italic>fumis</italic> (= smoke) and <italic>pennis</italic> (= pen, “wing”), after its distinctly infuscate fore wing.</p></tp:treatment-sec><tp:treatment-sec sec-type="distribution" id="SECID0EOWBG"><title>Distribution.</title><p>Korean Peninsula.</p><sec sec-type="New and rare species in the fauna of Korean Peninsula" id="SECID0ETWBG"><title>New and rare species in the fauna of Korean Peninsula</title></sec></tp:treatment-sec><ref-list><ref id="B6"><mixed-citation xmlns:xlink="http://www.w3.org/1999/xlink" xlink:type="simple"><person-group><name name-style="western"><surname>Belokobylskij</surname><given-names>SA</given-names></name></person-group> (<year>1998</year>) <article-title>Subfam. <tp:taxon-name><tp:taxon-name-part taxon-name-part-type="subfamily">Doryctinae</tp:taxon-name-part></tp:taxon-name>.</article-title> In: <person-group><name name-style="western"><surname>Lehr</surname><given-names>PA</given-names></name></person-group> (<role>Ed.</role>) <issue-title>Key to insects of the Russian Far East.</issue-title><source>Vol. 4. <tp:taxon-name><tp:taxon-name-part taxon-name-part-type="order">Neuropteroidea</tp:taxon-name-part></tp:taxon-name>, <tp:taxon-name><tp:taxon-name-part taxon-name-part-type="order">Mecoptera</tp:taxon-name-part></tp:taxon-name>, <tp:taxon-name><tp:taxon-name-part taxon-name-part-type="order">Hymenoptera</tp:taxon-name-part></tp:taxon-name>. Pt 3. Dal’nauka, Vladivostok</source>, <fpage>50</fpage>–<lpage>109</lpage>. [In Russian]</mixed-citation></ref><ref id="B36"><mixed-citation xmlns:xlink="http://www.w3.org/1999/xlink" xlink:type="simple"><person-group><name name-style="western"><surname>Tang</surname><given-names>P</given-names></name><name name-style="western"><surname>Belokobylskij</surname><given-names>SA</given-names></name><name name-style="western"><surname>Chen</surname><given-names>XX</given-names></name></person-group> (<year>2015</year>) <article-title><italic><tp:taxon-name><tp:taxon-name-part taxon-name-part-type="genus">Spathius</tp:taxon-name-part></tp:taxon-name></italic> Nees, 1818 (<tp:taxon-name><tp:taxon-name-part taxon-name-part-type="order">Hymenoptera</tp:taxon-name-part></tp:taxon-name>: <tp:taxon-name><tp:taxon-name-part taxon-name-part-type="family">Braconidae</tp:taxon-name-part></tp:taxon-name>: <tp:taxon-name><tp:taxon-name-part taxon-name-part-type="subfamily">Doryctinae</tp:taxon-name-part></tp:taxon-name>) from China with a key to species. Zootaxa.</article-title><source>Monograph</source><volume>3960</volume>(<issue>1</issue>): <fpage>1</fpage>–<lpage>132</lpage>. <ext-link xlink:href="10.11646/zootaxa.3960.1.1" ext-link-type="doi" xlink:type="simple">https://doi.org/10.11646/zootaxa.3960.1.1</ext-link></mixed-citation></ref></ref-list></tp:taxon-treatment>
