# Supplementary material for: ﻿New descriptions and new records of the braconid parasitoids subfamilies Doryctinae and Rhyssalinae (Hymenoptera, Braconidae) in the fauna of South Korea
Source: Zookeys. 2023 Jan 5;1138:49–88. doi: 10.3897/zookeys.1138.94580 (PMC9837618; doi:10.3897/zookeys.1138.94580)
Supplement: XML Treatment for Eodendrus eous [file zookeys.1138.94580-treatment12.xml]

<!DOCTYPE tp:taxon-treatment
  PUBLIC "-//TaxonX//DTD Taxonomic Treatment Publishing DTD v0 20100105//EN" "tax-treatment-NSO.dtd">
<tp:taxon-treatment xmlns:tp="http://www.plazi.org/taxpub"><tp:treatment-meta><kwd-group><label>Taxon classification</label><kwd>
                <named-content content-type="kingdom">Animalia</named-content>
              </kwd><kwd>
                <named-content content-type="order">Hymenoptera</named-content>
              </kwd><kwd>
                <named-content content-type="family">Braconidae</named-content>
              </kwd></kwd-group><mixed-citation publication-type="journal"><person-group><name><surname>Belokobylskij</surname><given-names>Sergey A.</given-names></name><name><surname>Ku</surname><given-names>Deokseo</given-names></name></person-group><article-title>﻿New descriptions and new records of the braconid parasitoids subfamilies <tp:taxon-name><tp:taxon-name-part taxon-name-part-type="subfamily">Doryctinae</tp:taxon-name-part></tp:taxon-name> and <tp:taxon-name><tp:taxon-name-part taxon-name-part-type="subfamily">Rhyssalinae</tp:taxon-name-part></tp:taxon-name> (<tp:taxon-name><tp:taxon-name-part taxon-name-part-type="order">Hymenoptera</tp:taxon-name-part></tp:taxon-name>, <tp:taxon-name><tp:taxon-name-part taxon-name-part-type="family">Braconidae</tp:taxon-name-part></tp:taxon-name>) in the fauna of South Korea</article-title><source>Zookeys</source><day>05</day><month>01</month><year>2023</year><volume>1138</volume><fpage>49</fpage><lpage>88</lpage><pub-id pub-id-type="doi">10.3897/zookeys.1138.94580</pub-id></mixed-citation></tp:treatment-meta><tp:nomenclature><label>﻿</label><tp:taxon-name>
              <object-id xmlns:xlink="http://www.w3.org/1999/xlink" content-type="arpha" xlink:type="simple">67687965-54FA-52F6-8533-530DAEEF8549</object-id>
              <tp:taxon-name-part taxon-name-part-type="genus" reg="Eodendrus">Eodendrus</tp:taxon-name-part>
              <tp:taxon-name-part taxon-name-part-type="species" reg="eous">eous</tp:taxon-name-part>
            </tp:taxon-name><tp:taxon-authority>(Belokobylskij, 1988)</tp:taxon-authority><tp:nomenclature-citation-list><tp:nomenclature-citation><tp:taxon-name>
                  <tp:taxon-name-part taxon-name-part-type="genus" reg="Dendrosotinus">Dendrosotinus</tp:taxon-name-part>
                  <tp:taxon-name-part taxon-name-part-type="species" reg="eous">eous</tp:taxon-name-part>
                </tp:taxon-name><comment>Belokobylskij, 1988: 625.</comment></tp:nomenclature-citation><tp:nomenclature-citation><tp:taxon-name><tp:taxon-name-part taxon-name-part-type="genus" reg="Dendrosotinus">Dendrosotinus</tp:taxon-name-part> (<tp:taxon-name-part taxon-name-part-type="subgenus" reg="Eodendrus">Eodendrus</tp:taxon-name-part>) <tp:taxon-name-part taxon-name-part-type="species" reg="eous">eous</tp:taxon-name-part></tp:taxon-name><comment>: <xref ref-type="bibr" rid="B6">Belokobylskij 1998</xref>: 66.</comment></tp:nomenclature-citation><tp:nomenclature-citation><tp:taxon-name>
                  <tp:taxon-name-part taxon-name-part-type="genus" reg="Eodendrus">Eodendrus</tp:taxon-name-part>
                  <tp:taxon-name-part taxon-name-part-type="species" reg="eous">eous</tp:taxon-name-part>
                </tp:taxon-name><comment>: <xref ref-type="bibr" rid="B19">Belokobylskij et al. 2005</xref>: 2731; <xref ref-type="bibr" rid="B16">Belokobylskij and Maetô 2009</xref>: 153; <xref ref-type="bibr" rid="B45">Yu et al. 2016</xref>; <xref ref-type="bibr" rid="B29">Lee et al. 2020</xref>: 18.</comment></tp:nomenclature-citation></tp:nomenclature-citation-list></tp:nomenclature><tp:treatment-sec sec-type="material" id="SECID0EM5BG"><title>Material examined.</title><p>South Korea: 1 female, SW of Geochang-eup, forest on mountain, <named-content xmlns:xlink="http://www.w3.org/1999/xlink" content-type="dwc:verbatimCoordinates" xlink:type="simple"><named-content content-type="geo-json" specific-use="{&#34;type&#34;:&#34;Point&#34;,&#34;coordinates&#34;:[127.890000,35.670833]}" id="NCID0EV5BG" xlink:type="simple">35°40'15"N, 127°53'24"E</named-content></named-content> – <named-content xmlns:xlink="http://www.w3.org/1999/xlink" content-type="dwc:verbatimCoordinates" xlink:type="simple"><named-content content-type="geo-json" specific-use="{&#34;type&#34;:&#34;Point&#34;,&#34;coordinates&#34;:[127.883611,35.671944]}" id="NCID0E45BG" xlink:type="simple">35°40'19"N, 127°53'01"E</named-content></named-content>, 20.06.2019, K. Samartsev (<named-content xmlns:xlink="http://www.w3.org/1999/xlink" content-type="dwc:institutional_code" xlink:title="Zoological Institute of the Russian Academy of Sciences" xlink:href="http://grbio.org/institution/zoological-institute-russian-academy-sciences" xlink:type="simple">ZISP</named-content>); 1 male, SW of Geochang-eup, forest on a mountain, <named-content xmlns:xlink="http://www.w3.org/1999/xlink" content-type="dwc:verbatimCoordinates" xlink:type="simple"><named-content content-type="geo-json" specific-use="{&#34;type&#34;:&#34;Point&#34;,&#34;coordinates&#34;:[127.890000,35.670833]}" id="NCID0EK6BG" xlink:type="simple">35°40'15"N, 127°53'24"E</named-content></named-content> – <named-content xmlns:xlink="http://www.w3.org/1999/xlink" content-type="dwc:verbatimCoordinates" xlink:type="simple"><named-content content-type="geo-json" specific-use="{&#34;type&#34;:&#34;Point&#34;,&#34;coordinates&#34;:[127.883611,35.671944]}" id="NCID0ES6BG" xlink:type="simple">35°40'19"N, 127°53'01"E</named-content></named-content>, 3.06.2019, K. Samartsev (<named-content xmlns:xlink="http://www.w3.org/1999/xlink" content-type="dwc:institutional_code" xlink:title="Zoological Institute of the Russian Academy of Sciences" xlink:href="http://grbio.org/institution/zoological-institute-russian-academy-sciences" xlink:type="simple">ZISP</named-content>); 1 female, “Korea (GB), Cheonbu3-gil, Buk-myeon, Ulleung-gun, VIII.15–VIII.31.2017 (Malaise trap), Ku Deokseo” (<abbrev xmlns:xlink="http://www.w3.org/1999/xlink" content-type="institution" xlink:title="Science Museum of Natural Enemies" id="ABBRID0E36BG" xlink:type="simple">SMNE</abbrev>); 1 female, “Korea (GB), Hakpo-ri, Seo-myeon, Ulleung-gun, VIII.15–VIII.31.2017 (Malaise trap), Ku Deokseo” (<abbrev xmlns:xlink="http://www.w3.org/1999/xlink" content-type="institution" xlink:title="Science Museum of Natural Enemies" id="ABBRID0ECAAI" xlink:type="simple">SMNE</abbrev>); 1 female, “Korea: CN, Keumsan, Kunbuk, Sanan, Jajinbaengii, 19–24.V.1998, MT, Tripotin Pierre” (<abbrev xmlns:xlink="http://www.w3.org/1999/xlink" content-type="institution" xlink:title="Science Museum of Natural Enemies" id="ABBRID0EHAAI" xlink:type="simple">SMNE</abbrev>); 1 female, “Korea: GG, Suwon, Mt. Yeogi, Matsumura, 23.VI.1997, June-Yeol Choi” (<abbrev xmlns:xlink="http://www.w3.org/1999/xlink" content-type="institution" xlink:title="Science Museum of Natural Enemies" id="ABBRID0EMAAI" xlink:type="simple">SMNE</abbrev>).</p></tp:treatment-sec><tp:treatment-sec sec-type="distribution" id="SECID0ERAAI"><title>Distribution.</title><p>Korean Peninsula; Russia (south of the Far East), Japan.</p></tp:treatment-sec><ref-list><ref id="B6"><mixed-citation xmlns:xlink="http://www.w3.org/1999/xlink" xlink:type="simple"><person-group><name name-style="western"><surname>Belokobylskij</surname><given-names>SA</given-names></name></person-group> (<year>1998</year>) <article-title>Subfam. <tp:taxon-name><tp:taxon-name-part taxon-name-part-type="subfamily">Doryctinae</tp:taxon-name-part></tp:taxon-name>.</article-title> In: <person-group><name name-style="western"><surname>Lehr</surname><given-names>PA</given-names></name></person-group> (<role>Ed.</role>) <issue-title>Key to insects of the Russian Far East.</issue-title><source>Vol. 4. <tp:taxon-name><tp:taxon-name-part taxon-name-part-type="order">Neuropteroidea</tp:taxon-name-part></tp:taxon-name>, <tp:taxon-name><tp:taxon-name-part taxon-name-part-type="order">Mecoptera</tp:taxon-name-part></tp:taxon-name>, <tp:taxon-name><tp:taxon-name-part taxon-name-part-type="order">Hymenoptera</tp:taxon-name-part></tp:taxon-name>. Pt 3. Dal’nauka, Vladivostok</source>, <fpage>50</fpage>–<lpage>109</lpage>. [In Russian]</mixed-citation></ref><ref id="B19"><mixed-citation xmlns:xlink="http://www.w3.org/1999/xlink" xlink:type="simple"><person-group><name name-style="western"><surname>Belokobylskij</surname><given-names>SA</given-names></name><name name-style="western"><surname>Chen</surname><given-names>X</given-names></name><name name-style="western"><surname>Long</surname><given-names>KD</given-names></name></person-group> (<year>2005</year>) <article-title>Revision of the genus <italic><tp:taxon-name><tp:taxon-name-part taxon-name-part-type="genus">Eodendrus</tp:taxon-name-part></tp:taxon-name></italic> Belokobylskij (<tp:taxon-name><tp:taxon-name-part taxon-name-part-type="order">Hymenoptera</tp:taxon-name-part></tp:taxon-name>: <tp:taxon-name><tp:taxon-name-part taxon-name-part-type="family">Braconidae</tp:taxon-name-part></tp:taxon-name>, <tp:taxon-name><tp:taxon-name-part taxon-name-part-type="subfamily">Doryctinae</tp:taxon-name-part></tp:taxon-name>).</article-title><source>Journal of Natural History</source><volume>39</volume>(<issue>29</issue>): <fpage>2715</fpage>–<lpage>2743</lpage>. <ext-link xlink:href="10.1080/00222930500114459" ext-link-type="doi" xlink:type="simple">https://doi.org/10.1080/00222930500114459</ext-link></mixed-citation></ref><ref id="B16"><mixed-citation xmlns:xlink="http://www.w3.org/1999/xlink" xlink:type="simple"><person-group><name name-style="western"><surname>Belokobylskij</surname><given-names>SA</given-names></name><name name-style="western"><surname>Maetô</surname><given-names>K</given-names></name></person-group> (<year>2009</year>) <source><tp:taxon-name><tp:taxon-name-part taxon-name-part-type="subfamily">Doryctinae</tp:taxon-name-part></tp:taxon-name> (<tp:taxon-name><tp:taxon-name-part taxon-name-part-type="order">Hymenoptera</tp:taxon-name-part></tp:taxon-name>, <tp:taxon-name><tp:taxon-name-part taxon-name-part-type="family">Braconidae</tp:taxon-name-part></tp:taxon-name>) of Japan. Fauna mundi. Vol. 1.</source><publisher-name>Warszawska Drukarnia Naukowa</publisher-name>, <publisher-loc>Warszawa</publisher-loc>, <size units="page">806 pp</size>.</mixed-citation></ref><ref id="B45"><mixed-citation xmlns:xlink="http://www.w3.org/1999/xlink" xlink:type="simple"><person-group><name name-style="western"><surname>Yu</surname><given-names>DS</given-names></name><name name-style="western"><surname>van Achterberg</surname><given-names>C</given-names></name><name name-style="western"><surname>Horstmann</surname><given-names>K</given-names></name></person-group> (<year>2016</year>) Taxapad 2016. <tp:taxon-name><tp:taxon-name-part taxon-name-part-type="superfamily">Ichneumonoidea</tp:taxon-name-part></tp:taxon-name> 2015. Nepean, Ottawa, Ontario. [Database on flash-drive]</mixed-citation></ref><ref id="B29"><mixed-citation xmlns:xlink="http://www.w3.org/1999/xlink" xlink:type="simple"><person-group><name name-style="western"><surname>Lee</surname><given-names>HR</given-names></name><name name-style="western"><surname>Belokobylskij</surname><given-names>SA</given-names></name><name name-style="western"><surname>Ku</surname><given-names>DS</given-names></name><name name-style="western"><surname>Byun</surname><given-names>BK</given-names></name></person-group> (<year>2020</year>) <article-title>Fifteen newly recorded species of the subfamily <tp:taxon-name><tp:taxon-name-part taxon-name-part-type="subfamily">Doryctinae</tp:taxon-name-part></tp:taxon-name> (<tp:taxon-name><tp:taxon-name-part taxon-name-part-type="order">Hymenoptera</tp:taxon-name-part></tp:taxon-name>) in Korea.</article-title><source>Animal Systematics, Evolution and Diversity</source><volume>36</volume>(<issue>1</issue>): <fpage>17</fpage>–<lpage>24</lpage>.</mixed-citation></ref></ref-list></tp:taxon-treatment>
