# Supplementary material for: ﻿New descriptions and new records of the braconid parasitoids subfamilies Doryctinae and Rhyssalinae (Hymenoptera, Braconidae) in the fauna of South Korea
Source: Zookeys. 2023 Jan 5;1138:49–88. doi: 10.3897/zookeys.1138.94580 (PMC9837618; doi:10.3897/zookeys.1138.94580)
Supplement: XML Treatment for Ipodoryctes signipennis [file zookeys.1138.94580-treatment14.xml]

<!DOCTYPE tp:taxon-treatment
  PUBLIC "-//TaxonX//DTD Taxonomic Treatment Publishing DTD v0 20100105//EN" "tax-treatment-NSO.dtd">
<tp:taxon-treatment xmlns:tp="http://www.plazi.org/taxpub"><tp:treatment-meta><kwd-group><label>Taxon classification</label><kwd>
                <named-content content-type="kingdom">Animalia</named-content>
              </kwd><kwd>
                <named-content content-type="order">Hymenoptera</named-content>
              </kwd><kwd>
                <named-content content-type="family">Braconidae</named-content>
              </kwd></kwd-group><mixed-citation publication-type="journal"><person-group><name><surname>Belokobylskij</surname><given-names>Sergey A.</given-names></name><name><surname>Ku</surname><given-names>Deokseo</given-names></name></person-group><article-title>﻿New descriptions and new records of the braconid parasitoids subfamilies <tp:taxon-name><tp:taxon-name-part taxon-name-part-type="subfamily">Doryctinae</tp:taxon-name-part></tp:taxon-name> and <tp:taxon-name><tp:taxon-name-part taxon-name-part-type="subfamily">Rhyssalinae</tp:taxon-name-part></tp:taxon-name> (<tp:taxon-name><tp:taxon-name-part taxon-name-part-type="order">Hymenoptera</tp:taxon-name-part></tp:taxon-name>, <tp:taxon-name><tp:taxon-name-part taxon-name-part-type="family">Braconidae</tp:taxon-name-part></tp:taxon-name>) in the fauna of South Korea</article-title><source>Zookeys</source><day>05</day><month>01</month><year>2023</year><volume>1138</volume><fpage>49</fpage><lpage>88</lpage><pub-id pub-id-type="doi">10.3897/zookeys.1138.94580</pub-id></mixed-citation></tp:treatment-meta><tp:nomenclature><label>﻿*</label><tp:taxon-name>
              <object-id xmlns:xlink="http://www.w3.org/1999/xlink" content-type="arpha" xlink:type="simple">0532781B-F38B-5DC3-B77F-9466DABA960F</object-id>
              <tp:taxon-name-part taxon-name-part-type="genus" reg="Ipodoryctes">Ipodoryctes</tp:taxon-name-part>
              <tp:taxon-name-part taxon-name-part-type="species" reg="signipennis">signipennis</tp:taxon-name-part>
            </tp:taxon-name><tp:taxon-authority>(Walker, 1860)</tp:taxon-authority><tp:nomenclature-citation-list><tp:nomenclature-citation><tp:taxon-name>
                  <tp:taxon-name-part taxon-name-part-type="genus" reg="Spathius">Spathius</tp:taxon-name-part>
                  <tp:taxon-name-part taxon-name-part-type="species" reg="signipennis">signipennis</tp:taxon-name-part>
                </tp:taxon-name><comment>Walker, 1860: 309.</comment></tp:nomenclature-citation><tp:nomenclature-citation><tp:taxon-name>
                  <tp:taxon-name-part taxon-name-part-type="genus" reg="Rhaconotus">Rhaconotus</tp:taxon-name-part>
                  <tp:taxon-name-part taxon-name-part-type="species" reg="signipennis">signipennis</tp:taxon-name-part>
                </tp:taxon-name><comment>: <xref ref-type="bibr" rid="B7">Belokobylskij 2001</xref>: 134.</comment></tp:nomenclature-citation><tp:nomenclature-citation><tp:taxon-name>
                  <tp:taxon-name-part taxon-name-part-type="genus" reg="Ipodoryctes">Ipodoryctes</tp:taxon-name-part>
                  <tp:taxon-name-part taxon-name-part-type="species" reg="signipennis">signipennis</tp:taxon-name-part>
                </tp:taxon-name><comment>: <xref ref-type="bibr" rid="B18">Belokobylskij and Zaldívar-Riverón 2021</xref>: 44.</comment></tp:nomenclature-citation></tp:nomenclature-citation-list></tp:nomenclature><tp:treatment-sec sec-type="material" id="SECID0EMGAI"><title>Material examined.</title><p>South Korea: 1 female, “Korea [JN], Jeungdo-myeon, Daecho-ri, Sinan-gun, <named-content xmlns:xlink="http://www.w3.org/1999/xlink" content-type="dwc:verbatimCoordinates" xlink:type="simple"><named-content content-type="geo-json" specific-use="{&#34;type&#34;:&#34;Point&#34;,&#34;coordinates&#34;:[126.156389,35.982222]}" id="NCID0EVGAI" xlink:type="simple">35°58'56"N, 126°9'23"E</named-content></named-content>, 2020.VIII.31–IX.15, Coll. S.W. Choi &amp; J.Y. Lee, The 5<sup>th</sup> National Ecosystem Survey” (<named-content xmlns:xlink="http://www.w3.org/1999/xlink" content-type="dwc:institutional_code" xlink:title="National Institute of Biological Resources" xlink:href="http://grbio.org/institution/national-institute-biological-resources" xlink:type="simple">NIBR</named-content>).</p></tp:treatment-sec><tp:treatment-sec sec-type="distribution" id="SECID0EBHAI"><title>Distribution.</title><p>*Korean Peninsula; Russia (Far East), China, Japan, India, Sri Lanka, Vietnam, Indonesia.</p></tp:treatment-sec><ref-list><ref id="B7"><mixed-citation xmlns:xlink="http://www.w3.org/1999/xlink" xlink:type="simple"><person-group><name name-style="western"><surname>Belokobylskij</surname><given-names>SA</given-names></name></person-group> (<year>2001</year>) <article-title>New species of the genera <italic><tp:taxon-name><tp:taxon-name-part taxon-name-part-type="genus">Rhaconotus</tp:taxon-name-part></tp:taxon-name></italic> Ruthe, <italic><tp:taxon-name><tp:taxon-name-part taxon-name-part-type="genus">Ipodoryctes</tp:taxon-name-part></tp:taxon-name></italic> Granger and <italic><tp:taxon-name><tp:taxon-name-part taxon-name-part-type="genus">Arhaconotus</tp:taxon-name-part></tp:taxon-name></italic> Blkb. from the Oriental Region (<tp:taxon-name><tp:taxon-name-part taxon-name-part-type="order">Hymenoptera</tp:taxon-name-part></tp:taxon-name>: <tp:taxon-name><tp:taxon-name-part taxon-name-part-type="family">Braconidae</tp:taxon-name-part></tp:taxon-name>, <tp:taxon-name><tp:taxon-name-part taxon-name-part-type="subfamily">Doryctinae</tp:taxon-name-part></tp:taxon-name>).</article-title><source>Zoosystematica Rossica</source><volume>10</volume>(<issue>1</issue>): <fpage>101</fpage>–<lpage>162</lpage>.</mixed-citation></ref><ref id="B18"><mixed-citation xmlns:xlink="http://www.w3.org/1999/xlink" xlink:type="simple"><person-group><name name-style="western"><surname>Belokobylskij</surname><given-names>SA</given-names></name><name name-style="western"><surname>Zaldívar-Riverón</surname><given-names>A</given-names></name></person-group> (<year>2021</year>) <article-title>Reclassification of the doryctine tribe <tp:taxon-name><tp:taxon-name-part taxon-name-part-type="tribe">Rhaconotini</tp:taxon-name-part></tp:taxon-name> (<tp:taxon-name><tp:taxon-name-part taxon-name-part-type="order">Hymenoptera</tp:taxon-name-part></tp:taxon-name>, <tp:taxon-name><tp:taxon-name-part taxon-name-part-type="family">Braconidae</tp:taxon-name-part></tp:taxon-name>). European Journal of Taxonomy.</article-title><source>Monograph</source><volume>741</volume>: <fpage>1</fpage>–<lpage>168</lpage>. <ext-link xlink:href="10.5852/ejt.2021.741.1289" ext-link-type="doi" xlink:type="simple">https://doi.org/10.5852/ejt.2021.741.1289</ext-link></mixed-citation></ref></ref-list></tp:taxon-treatment>
