# Supplementary material for: ﻿New descriptions and new records of the braconid parasitoids subfamilies Doryctinae and Rhyssalinae (Hymenoptera, Braconidae) in the fauna of South Korea
Source: Zookeys. 2023 Jan 5;1138:49–88. doi: 10.3897/zookeys.1138.94580 (PMC9837618; doi:10.3897/zookeys.1138.94580)
Supplement: XML Treatment for Leluthia (Leluthia) honshuensis [file zookeys.1138.94580-treatment16.xml]

<!DOCTYPE tp:taxon-treatment
  PUBLIC "-//TaxonX//DTD Taxonomic Treatment Publishing DTD v0 20100105//EN" "tax-treatment-NSO.dtd">
<tp:taxon-treatment xmlns:tp="http://www.plazi.org/taxpub"><tp:treatment-meta><kwd-group><label>Taxon classification</label><kwd>
                <named-content content-type="kingdom">Animalia</named-content>
              </kwd><kwd>
                <named-content content-type="order">Hymenoptera</named-content>
              </kwd><kwd>
                <named-content content-type="family">Braconidae</named-content>
              </kwd></kwd-group><mixed-citation publication-type="journal"><person-group><name><surname>Belokobylskij</surname><given-names>Sergey A.</given-names></name><name><surname>Ku</surname><given-names>Deokseo</given-names></name></person-group><article-title>﻿New descriptions and new records of the braconid parasitoids subfamilies <tp:taxon-name><tp:taxon-name-part taxon-name-part-type="subfamily">Doryctinae</tp:taxon-name-part></tp:taxon-name> and <tp:taxon-name><tp:taxon-name-part taxon-name-part-type="subfamily">Rhyssalinae</tp:taxon-name-part></tp:taxon-name> (<tp:taxon-name><tp:taxon-name-part taxon-name-part-type="order">Hymenoptera</tp:taxon-name-part></tp:taxon-name>, <tp:taxon-name><tp:taxon-name-part taxon-name-part-type="family">Braconidae</tp:taxon-name-part></tp:taxon-name>) in the fauna of South Korea</article-title><source>Zookeys</source><day>05</day><month>01</month><year>2023</year><volume>1138</volume><fpage>49</fpage><lpage>88</lpage><pub-id pub-id-type="doi">10.3897/zookeys.1138.94580</pub-id></mixed-citation></tp:treatment-meta><tp:nomenclature><label>﻿</label><tp:taxon-name><object-id xmlns:xlink="http://www.w3.org/1999/xlink" content-type="arpha" xlink:type="simple">7E73C46A-8371-524A-A2D7-B976E258F921</object-id><tp:taxon-name-part taxon-name-part-type="genus" reg="Leluthia">Leluthia</tp:taxon-name-part> (<tp:taxon-name-part taxon-name-part-type="subgenus" reg="Leluthia">Leluthia</tp:taxon-name-part>) <tp:taxon-name-part taxon-name-part-type="species" reg="honshuensis">honshuensis</tp:taxon-name-part></tp:taxon-name><tp:taxon-authority>Belokobylskij &amp; Maetô, 2006</tp:taxon-authority><tp:nomenclature-citation-list><tp:nomenclature-citation><tp:taxon-name><tp:taxon-name-part taxon-name-part-type="genus" reg="Leluthia">Leluthia</tp:taxon-name-part> (<tp:taxon-name-part taxon-name-part-type="subgenus" reg="Leluthia">Leluthia</tp:taxon-name-part>) <tp:taxon-name-part taxon-name-part-type="species" reg="honshuensis">honshuensis</tp:taxon-name-part></tp:taxon-name><comment>Belokobylskij &amp; Maetô, 2006: 607; 2009: 295; <xref ref-type="bibr" rid="B45">Yu et al. 2016</xref>; <xref ref-type="bibr" rid="B27">Kim et al. 2018</xref>: 135.</comment></tp:nomenclature-citation></tp:nomenclature-citation-list></tp:nomenclature><tp:treatment-sec sec-type="material" id="SECID0EIMAI"><title>Material examined.</title><p>South Korea: 1 female, “Korea, Gyeongnam-do, Hadong-gun, Bukcheon-myeon, Jikjeon-ri, Mt. Limyeong (Light trap), 28–29.VIII.2000, J-S Park” (<abbrev xmlns:xlink="http://www.w3.org/1999/xlink" content-type="institution" xlink:title="Science Museum of Natural Enemies" id="ABBRID0EOMAI" xlink:type="simple">SMNE</abbrev>).</p></tp:treatment-sec><tp:treatment-sec sec-type="distribution" id="SECID0ETMAI"><title>Distribution.</title><p>Korean Peninsula (<xref ref-type="bibr" rid="B27">Kim et al. 2018</xref>); Japan.</p></tp:treatment-sec><ref-list><ref id="B45"><mixed-citation xmlns:xlink="http://www.w3.org/1999/xlink" xlink:type="simple"><person-group><name name-style="western"><surname>Yu</surname><given-names>DS</given-names></name><name name-style="western"><surname>van Achterberg</surname><given-names>C</given-names></name><name name-style="western"><surname>Horstmann</surname><given-names>K</given-names></name></person-group> (<year>2016</year>) Taxapad 2016. <tp:taxon-name><tp:taxon-name-part taxon-name-part-type="superfamily">Ichneumonoidea</tp:taxon-name-part></tp:taxon-name> 2015. Nepean, Ottawa, Ontario. [Database on flash-drive]</mixed-citation></ref><ref id="B27"><mixed-citation xmlns:xlink="http://www.w3.org/1999/xlink" xlink:type="simple"><person-group><name name-style="western"><surname>Kim</surname><given-names>MS</given-names></name><name name-style="western"><surname>Kim</surname><given-names>CJ</given-names></name><name name-style="western"><surname>Herard</surname><given-names>F</given-names></name><name name-style="western"><surname>Williams</surname><given-names>DW</given-names></name><name name-style="western"><surname>Kim</surname><given-names>IK</given-names></name><name name-style="western"><surname>Hong</surname><given-names>KJ</given-names></name></person-group> (<year>2018</year>) <article-title>Discovery of <italic><tp:taxon-name><tp:taxon-name-part taxon-name-part-type="genus">Leluthia</tp:taxon-name-part><tp:taxon-name-part taxon-name-part-type="species">honshuensis</tp:taxon-name-part></tp:taxon-name></italic> Belokobylskij &amp; Maeto (<tp:taxon-name><tp:taxon-name-part taxon-name-part-type="order">Hymenoptera</tp:taxon-name-part></tp:taxon-name>: <tp:taxon-name><tp:taxon-name-part taxon-name-part-type="family">Braconidae</tp:taxon-name-part></tp:taxon-name>) as a larval ectoparasitoid of the Asian longhorned beetle in South Korea.</article-title><source>Journal of Asia-Pacific Biodiversity</source><volume>11</volume>(<issue>1</issue>): <fpage>132</fpage>–<lpage>137</lpage>. <ext-link xlink:href="10.1016/j.japb.2017.12.001" ext-link-type="doi" xlink:type="simple">https://doi.org/10.1016/j.japb.2017.12.001</ext-link></mixed-citation></ref></ref-list></tp:taxon-treatment>
