# Supplementary material for: ﻿New descriptions and new records of the braconid parasitoids subfamilies Doryctinae and Rhyssalinae (Hymenoptera, Braconidae) in the fauna of South Korea
Source: Zookeys. 2023 Jan 5;1138:49–88. doi: 10.3897/zookeys.1138.94580 (PMC9837618; doi:10.3897/zookeys.1138.94580)
Supplement: XML Treatment for Pareucorystes varinervis [file zookeys.1138.94580-treatment20.xml]

<!DOCTYPE tp:taxon-treatment
  PUBLIC "-//TaxonX//DTD Taxonomic Treatment Publishing DTD v0 20100105//EN" "tax-treatment-NSO.dtd">
<tp:taxon-treatment xmlns:tp="http://www.plazi.org/taxpub"><tp:treatment-meta><kwd-group><label>Taxon classification</label><kwd>
                <named-content content-type="kingdom">Animalia</named-content>
              </kwd><kwd>
                <named-content content-type="order">Hymenoptera</named-content>
              </kwd><kwd>
                <named-content content-type="family">Braconidae</named-content>
              </kwd></kwd-group><mixed-citation publication-type="journal"><person-group><name><surname>Belokobylskij</surname><given-names>Sergey A.</given-names></name><name><surname>Ku</surname><given-names>Deokseo</given-names></name></person-group><article-title>﻿New descriptions and new records of the braconid parasitoids subfamilies <tp:taxon-name><tp:taxon-name-part taxon-name-part-type="subfamily">Doryctinae</tp:taxon-name-part></tp:taxon-name> and <tp:taxon-name><tp:taxon-name-part taxon-name-part-type="subfamily">Rhyssalinae</tp:taxon-name-part></tp:taxon-name> (<tp:taxon-name><tp:taxon-name-part taxon-name-part-type="order">Hymenoptera</tp:taxon-name-part></tp:taxon-name>, <tp:taxon-name><tp:taxon-name-part taxon-name-part-type="family">Braconidae</tp:taxon-name-part></tp:taxon-name>) in the fauna of South Korea</article-title><source>Zookeys</source><day>05</day><month>01</month><year>2023</year><volume>1138</volume><fpage>49</fpage><lpage>88</lpage><pub-id pub-id-type="doi">10.3897/zookeys.1138.94580</pub-id></mixed-citation></tp:treatment-meta><tp:nomenclature><label>﻿*</label><tp:taxon-name>
              <object-id xmlns:xlink="http://www.w3.org/1999/xlink" content-type="arpha" xlink:type="simple">D1ADC0F4-1CFE-5068-AD12-65E22AB66B6F</object-id>
              <tp:taxon-name-part taxon-name-part-type="genus" reg="Pareucorystes">Pareucorystes</tp:taxon-name-part>
              <tp:taxon-name-part taxon-name-part-type="species" reg="varinervis">varinervis</tp:taxon-name-part>
            </tp:taxon-name><tp:taxon-authority>Tobias, 1961</tp:taxon-authority><tp:nomenclature-citation-list><tp:nomenclature-citation><tp:taxon-name>
                  <tp:taxon-name-part taxon-name-part-type="genus" reg="Pareucorystes">Pareucorystes</tp:taxon-name-part>
                  <tp:taxon-name-part taxon-name-part-type="species" reg="varinervis">varinervis</tp:taxon-name-part>
                </tp:taxon-name><comment>Tobias, 1961: 533; <xref ref-type="bibr" rid="B45">Yu et al. 2016</xref>; <xref ref-type="bibr" rid="B11">Belokobylskij 2019</xref>: 37.</comment></tp:nomenclature-citation><tp:nomenclature-citation><tp:taxon-name>
                  <tp:taxon-name-part taxon-name-part-type="genus" reg="Leluthia">Leluthia</tp:taxon-name-part>
                  <tp:taxon-name-part taxon-name-part-type="species" reg="chinensis">chinensis</tp:taxon-name-part>
                </tp:taxon-name><comment>Li &amp; van Achterberg, in <xref ref-type="bibr" rid="B30">Li et al. 2015</xref>: 595; <xref ref-type="bibr" rid="B11">Belokobylskij 2019</xref>: 37 (as synonym).</comment></tp:nomenclature-citation></tp:nomenclature-citation-list></tp:nomenclature><tp:treatment-sec sec-type="material" id="SECID0EYXAI"><title>Material examined.</title><p>South Korea: 1 female, “Gyeongnam-do, Namhae I., Mt. Geumsan, 2017.7.21–22 (LT), Deokseo Ku, Taeho Ahn, Hyerin Lee coll.” (<named-content xmlns:xlink="http://www.w3.org/1999/xlink" content-type="dwc:institutional_code" xlink:title="National Institute of Biological Resources" xlink:href="http://grbio.org/institution/national-institute-biological-resources" xlink:type="simple">NIBR</named-content>).</p></tp:treatment-sec><tp:treatment-sec sec-type="distribution" id="SECID0EDYAI"><title>Distribution.</title><p>*Korean Peninsula; Europe, Russia (European part, south of Far East), Azerbaijan, Kazakhstan, China.</p></tp:treatment-sec><ref-list><ref id="B45"><mixed-citation xmlns:xlink="http://www.w3.org/1999/xlink" xlink:type="simple"><person-group><name name-style="western"><surname>Yu</surname><given-names>DS</given-names></name><name name-style="western"><surname>van Achterberg</surname><given-names>C</given-names></name><name name-style="western"><surname>Horstmann</surname><given-names>K</given-names></name></person-group> (<year>2016</year>) Taxapad 2016. <tp:taxon-name><tp:taxon-name-part taxon-name-part-type="superfamily">Ichneumonoidea</tp:taxon-name-part></tp:taxon-name> 2015. Nepean, Ottawa, Ontario. [Database on flash-drive]</mixed-citation></ref><ref id="B11"><mixed-citation xmlns:xlink="http://www.w3.org/1999/xlink" xlink:type="simple"><person-group><name name-style="western"><surname>Belokobylskij</surname><given-names>SA</given-names></name></person-group> (<year>2019</year>) <article-title>Some taxonomical corrections and new faunistic records of the species from the family <tp:taxon-name><tp:taxon-name-part taxon-name-part-type="family">Braconidae</tp:taxon-name-part></tp:taxon-name> (<tp:taxon-name><tp:taxon-name-part taxon-name-part-type="order">Hymenoptera</tp:taxon-name-part></tp:taxon-name>) in the fauna of Russia.</article-title><source>Proceedings of the Russian Entomological Society</source><volume>90</volume>: <fpage>33</fpage>–<lpage>53</lpage>. <ext-link xlink:href="10.47640/1605-7678_2019_90_33" ext-link-type="doi" xlink:type="simple">https://doi.org/10.47640/1605-7678_2019_90_33</ext-link></mixed-citation></ref><ref id="B30"><mixed-citation xmlns:xlink="http://www.w3.org/1999/xlink" xlink:type="simple"><person-group><name name-style="western"><surname>Li</surname><given-names>T</given-names></name><name name-style="western"><surname>van Achterberg</surname><given-names>C</given-names></name><name name-style="western"><surname>Xu</surname><given-names>ZC</given-names></name></person-group> (<year>2015</year>) <article-title>A new species of genus <italic><tp:taxon-name><tp:taxon-name-part taxon-name-part-type="genus">Leluthia</tp:taxon-name-part></tp:taxon-name></italic> Cameron (<tp:taxon-name><tp:taxon-name-part taxon-name-part-type="order">Hymenoptera</tp:taxon-name-part></tp:taxon-name>: <tp:taxon-name><tp:taxon-name-part taxon-name-part-type="family">Braconidae</tp:taxon-name-part></tp:taxon-name>) parasitizing <italic><tp:taxon-name><tp:taxon-name-part taxon-name-part-type="genus">Agrilus</tp:taxon-name-part></tp:taxon-name></italic> sp. (<tp:taxon-name><tp:taxon-name-part taxon-name-part-type="order">Coleoptera</tp:taxon-name-part></tp:taxon-name>: <tp:taxon-name><tp:taxon-name-part taxon-name-part-type="family">Buprestidae</tp:taxon-name-part></tp:taxon-name>) from China with a key to the East Palaearctic species.</article-title><source>Zootaxa</source><volume>4048</volume>(<issue>4</issue>): <fpage>594</fpage>–<lpage>600</lpage>. <ext-link xlink:href="10.11646/zootaxa.4048.4.10" ext-link-type="doi" xlink:type="simple">https://doi.org/10.11646/zootaxa.4048.4.10</ext-link></mixed-citation></ref></ref-list></tp:taxon-treatment>
