# Supplementary material for: ﻿New descriptions and new records of the braconid parasitoids subfamilies Doryctinae and Rhyssalinae (Hymenoptera, Braconidae) in the fauna of South Korea
Source: Zookeys. 2023 Jan 5;1138:49–88. doi: 10.3897/zookeys.1138.94580 (PMC9837618; doi:10.3897/zookeys.1138.94580)
Supplement: XML Treatment for Spathius pseudaspersus [file zookeys.1138.94580-treatment25.xml]

<!DOCTYPE tp:taxon-treatment
  PUBLIC "-//TaxonX//DTD Taxonomic Treatment Publishing DTD v0 20100105//EN" "tax-treatment-NSO.dtd">
<tp:taxon-treatment xmlns:tp="http://www.plazi.org/taxpub"><tp:treatment-meta><kwd-group><label>Taxon classification</label><kwd>
                <named-content content-type="kingdom">Animalia</named-content>
              </kwd><kwd>
                <named-content content-type="order">Hymenoptera</named-content>
              </kwd><kwd>
                <named-content content-type="family">Braconidae</named-content>
              </kwd></kwd-group><mixed-citation publication-type="journal"><person-group><name><surname>Belokobylskij</surname><given-names>Sergey A.</given-names></name><name><surname>Ku</surname><given-names>Deokseo</given-names></name></person-group><article-title>﻿New descriptions and new records of the braconid parasitoids subfamilies <tp:taxon-name><tp:taxon-name-part taxon-name-part-type="subfamily">Doryctinae</tp:taxon-name-part></tp:taxon-name> and <tp:taxon-name><tp:taxon-name-part taxon-name-part-type="subfamily">Rhyssalinae</tp:taxon-name-part></tp:taxon-name> (<tp:taxon-name><tp:taxon-name-part taxon-name-part-type="order">Hymenoptera</tp:taxon-name-part></tp:taxon-name>, <tp:taxon-name><tp:taxon-name-part taxon-name-part-type="family">Braconidae</tp:taxon-name-part></tp:taxon-name>) in the fauna of South Korea</article-title><source>Zookeys</source><day>05</day><month>01</month><year>2023</year><volume>1138</volume><fpage>49</fpage><lpage>88</lpage><pub-id pub-id-type="doi">10.3897/zookeys.1138.94580</pub-id></mixed-citation></tp:treatment-meta><tp:nomenclature><label>﻿*</label><tp:taxon-name>
              <object-id xmlns:xlink="http://www.w3.org/1999/xlink" content-type="arpha" xlink:type="simple">2264EEF8-F971-5939-B188-0DEDD7C19430</object-id>
              <tp:taxon-name-part taxon-name-part-type="genus" reg="Spathius">Spathius</tp:taxon-name-part>
              <tp:taxon-name-part taxon-name-part-type="species" reg="pseudaspersus">pseudaspersus</tp:taxon-name-part>
            </tp:taxon-name><tp:taxon-authority>Belokobylskij, 2009</tp:taxon-authority><tp:nomenclature-citation-list><tp:nomenclature-citation><tp:taxon-name>
                  <tp:taxon-name-part taxon-name-part-type="genus" reg="Spathius">Spathius</tp:taxon-name-part>
                  <tp:taxon-name-part taxon-name-part-type="species" reg="pseudaspersus">pseudaspersus</tp:taxon-name-part>
                </tp:taxon-name><comment>Belokobylskij, 2009: 455; <xref ref-type="bibr" rid="B16">Belokobylskij and Maetô 2009</xref>: 691; <xref ref-type="bibr" rid="B36">Tang et al. 2015</xref>: 91.</comment></tp:nomenclature-citation></tp:nomenclature-citation-list></tp:nomenclature><tp:treatment-sec sec-type="material" id="SECID0EYFBI"><title>Material examined.</title><p>South Korea: 2 females, “Korea (GN), Ungseokbong, Nae-ri, Sancheong-gun, VI.17.2017 (Sweeping), Ahn Taeho” (<named-content xmlns:xlink="http://www.w3.org/1999/xlink" content-type="dwc:institutional_code" xlink:title="National Institute of Biological Resources" xlink:href="http://grbio.org/institution/national-institute-biological-resources" xlink:type="simple">NIBR</named-content>, <abbrev xmlns:xlink="http://www.w3.org/1999/xlink" content-type="institution" xlink:title="Science Museum of Natural Enemies" id="ABBRID0EDGBI" xlink:type="simple">SMNE</abbrev>); 1 female, “Korea (JN), Jangjoa-ri, Wando-eup, Wando-gun, IX.26–X.10.2020 (Malaise Trap), Ku Deokseo, Lee Jaehyeon” (<abbrev xmlns:xlink="http://www.w3.org/1999/xlink" content-type="institution" xlink:title="Science Museum of Natural Enemies" id="ABBRID0EIGBI" xlink:type="simple">SMNE</abbrev>); 1 female, “S. Korea [GB], Changyeong-gun, Irwol-myeon, Mt. Ilwol-san, <named-content xmlns:xlink="http://www.w3.org/1999/xlink" content-type="dwc:verbatimCoordinates" xlink:type="simple"><named-content content-type="geo-json" specific-use="{&#34;type&#34;:&#34;Point&#34;,&#34;coordinates&#34;:[129.090278,36.808056]}" id="NCID0EQGBI" xlink:type="simple">36°48'29"N, 129°05'25"E</named-content></named-content>, 25.VII.2015, Tselikh” (<named-content xmlns:xlink="http://www.w3.org/1999/xlink" content-type="dwc:institutional_code" xlink:title="Zoological Institute of the Russian Academy of Sciences" xlink:href="http://grbio.org/institution/zoological-institute-russian-academy-sciences" xlink:type="simple">ZISP</named-content>).</p></tp:treatment-sec><tp:treatment-sec sec-type="distribution" id="SECID0E1GBI"><title>Distribution.</title><p>*Korean Peninsula; Russia (Far East), China (Jiangsu), Japan.</p></tp:treatment-sec><ref-list><ref id="B16"><mixed-citation xmlns:xlink="http://www.w3.org/1999/xlink" xlink:type="simple"><person-group><name name-style="western"><surname>Belokobylskij</surname><given-names>SA</given-names></name><name name-style="western"><surname>Maetô</surname><given-names>K</given-names></name></person-group> (<year>2009</year>) <source><tp:taxon-name><tp:taxon-name-part taxon-name-part-type="subfamily">Doryctinae</tp:taxon-name-part></tp:taxon-name> (<tp:taxon-name><tp:taxon-name-part taxon-name-part-type="order">Hymenoptera</tp:taxon-name-part></tp:taxon-name>, <tp:taxon-name><tp:taxon-name-part taxon-name-part-type="family">Braconidae</tp:taxon-name-part></tp:taxon-name>) of Japan. Fauna mundi. Vol. 1.</source><publisher-name>Warszawska Drukarnia Naukowa</publisher-name>, <publisher-loc>Warszawa</publisher-loc>, <size units="page">806 pp</size>.</mixed-citation></ref><ref id="B36"><mixed-citation xmlns:xlink="http://www.w3.org/1999/xlink" xlink:type="simple"><person-group><name name-style="western"><surname>Tang</surname><given-names>P</given-names></name><name name-style="western"><surname>Belokobylskij</surname><given-names>SA</given-names></name><name name-style="western"><surname>Chen</surname><given-names>XX</given-names></name></person-group> (<year>2015</year>) <article-title><italic><tp:taxon-name><tp:taxon-name-part taxon-name-part-type="genus">Spathius</tp:taxon-name-part></tp:taxon-name></italic> Nees, 1818 (<tp:taxon-name><tp:taxon-name-part taxon-name-part-type="order">Hymenoptera</tp:taxon-name-part></tp:taxon-name>: <tp:taxon-name><tp:taxon-name-part taxon-name-part-type="family">Braconidae</tp:taxon-name-part></tp:taxon-name>: <tp:taxon-name><tp:taxon-name-part taxon-name-part-type="subfamily">Doryctinae</tp:taxon-name-part></tp:taxon-name>) from China with a key to species. Zootaxa.</article-title><source>Monograph</source><volume>3960</volume>(<issue>1</issue>): <fpage>1</fpage>–<lpage>132</lpage>. <ext-link xlink:href="10.11646/zootaxa.3960.1.1" ext-link-type="doi" xlink:type="simple">https://doi.org/10.11646/zootaxa.3960.1.1</ext-link></mixed-citation></ref></ref-list></tp:taxon-treatment>
