# Supplementary material for: ﻿New descriptions and new records of the braconid parasitoids subfamilies Doryctinae and Rhyssalinae (Hymenoptera, Braconidae) in the fauna of South Korea
Source: Zookeys. 2023 Jan 5;1138:49–88. doi: 10.3897/zookeys.1138.94580 (PMC9837618; doi:10.3897/zookeys.1138.94580)
Supplement: XML Treatment for Spathius sinicus [file zookeys.1138.94580-treatment26.xml]

<!DOCTYPE tp:taxon-treatment
  PUBLIC "-//TaxonX//DTD Taxonomic Treatment Publishing DTD v0 20100105//EN" "tax-treatment-NSO.dtd">
<tp:taxon-treatment xmlns:tp="http://www.plazi.org/taxpub"><tp:treatment-meta><kwd-group><label>Taxon classification</label><kwd>
                <named-content content-type="kingdom">Animalia</named-content>
              </kwd><kwd>
                <named-content content-type="order">Hymenoptera</named-content>
              </kwd><kwd>
                <named-content content-type="family">Braconidae</named-content>
              </kwd></kwd-group><mixed-citation publication-type="journal"><person-group><name><surname>Belokobylskij</surname><given-names>Sergey A.</given-names></name><name><surname>Ku</surname><given-names>Deokseo</given-names></name></person-group><article-title>﻿New descriptions and new records of the braconid parasitoids subfamilies <tp:taxon-name><tp:taxon-name-part taxon-name-part-type="subfamily">Doryctinae</tp:taxon-name-part></tp:taxon-name> and <tp:taxon-name><tp:taxon-name-part taxon-name-part-type="subfamily">Rhyssalinae</tp:taxon-name-part></tp:taxon-name> (<tp:taxon-name><tp:taxon-name-part taxon-name-part-type="order">Hymenoptera</tp:taxon-name-part></tp:taxon-name>, <tp:taxon-name><tp:taxon-name-part taxon-name-part-type="family">Braconidae</tp:taxon-name-part></tp:taxon-name>) in the fauna of South Korea</article-title><source>Zookeys</source><day>05</day><month>01</month><year>2023</year><volume>1138</volume><fpage>49</fpage><lpage>88</lpage><pub-id pub-id-type="doi">10.3897/zookeys.1138.94580</pub-id></mixed-citation></tp:treatment-meta><tp:nomenclature><label>﻿*</label><tp:taxon-name>
              <object-id xmlns:xlink="http://www.w3.org/1999/xlink" content-type="arpha" xlink:type="simple">7842F090-B632-57C1-98A7-7BF2CD047A4B</object-id>
              <tp:taxon-name-part taxon-name-part-type="genus" reg="Spathius">Spathius</tp:taxon-name-part>
              <tp:taxon-name-part taxon-name-part-type="species" reg="sinicus">sinicus</tp:taxon-name-part>
            </tp:taxon-name><tp:taxon-authority>Chao, 1957</tp:taxon-authority><tp:nomenclature-citation-list><tp:nomenclature-citation><tp:taxon-name>
                  <tp:taxon-name-part taxon-name-part-type="genus" reg="Spathius">Spathius</tp:taxon-name-part>
                  <tp:taxon-name-part taxon-name-part-type="species" reg="sinicus">sinicus</tp:taxon-name-part>
                </tp:taxon-name><comment>Chao, 1957: 3; 1977: 209; <xref ref-type="bibr" rid="B24">Chen and Shi 2004</xref>: 162; <xref ref-type="bibr" rid="B36">Tang et al. 2015</xref>: 106; <xref ref-type="bibr" rid="B45">Yu et al. 2016</xref>.</comment></tp:nomenclature-citation><tp:nomenclature-citation><tp:taxon-name>
                  <tp:taxon-name-part taxon-name-part-type="genus" reg="Spathius">Spathius</tp:taxon-name-part>
                  <tp:taxon-name-part taxon-name-part-type="species" reg="bellus">bellus</tp:taxon-name-part>
                </tp:taxon-name><comment>Chao, 1957: 5; <xref ref-type="bibr" rid="B24">Chen and Shi 2004</xref>: 112; <xref ref-type="bibr" rid="B36">Tang et al. 2015</xref>: 106 (as synonym).</comment></tp:nomenclature-citation><tp:nomenclature-citation><tp:taxon-name>
                  <tp:taxon-name-part taxon-name-part-type="genus" reg="Spathius">Spathius</tp:taxon-name-part>
                  <tp:taxon-name-part taxon-name-part-type="species" reg="agrili">agrili</tp:taxon-name-part>
                </tp:taxon-name><comment>Yang, in <xref ref-type="bibr" rid="B44">Yang et al. 2005</xref>: 638; <xref ref-type="bibr" rid="B16">Belokobylskij and Maetô 2009</xref>: 510; <xref ref-type="bibr" rid="B36">Tang et al. 2015</xref>: 106 (as synonym).</comment></tp:nomenclature-citation></tp:nomenclature-citation-list></tp:nomenclature><tp:treatment-sec sec-type="material" id="SECID0ELKBI"><title>Material examined.</title><p>South Korea: 1 female, “Korea: KK, Suwon, Mt. Yeogi, MT (B1/B1), 23.IX.1996, June-Yeol Choi” (<named-content xmlns:xlink="http://www.w3.org/1999/xlink" content-type="dwc:institutional_code" xlink:title="National Institute of Biological Resources" xlink:href="http://grbio.org/institution/national-institute-biological-resources" xlink:type="simple">NIBR</named-content>); 1 female, same label, but 9.VI.1997 (<abbrev xmlns:xlink="http://www.w3.org/1999/xlink" content-type="institution" xlink:title="Science Museum of Natural Enemies" id="ABBRID0EWKBI" xlink:type="simple">SMNE</abbrev>); 1 female, “Korea: Kuonggi, Kwangju, Docheok, Sangrim, Mt. Taewha, 5.VIII.1998, Deok-Seo Ku (LT)” (<abbrev xmlns:xlink="http://www.w3.org/1999/xlink" content-type="institution" xlink:title="Science Museum of Natural Enemies" id="ABBRID0E2KBI" xlink:type="simple">SMNE</abbrev>); 1 female, “Gyeongbuk, Uiseong-gun, Gaeum-myeon, Hyunri-ri, Yongsan, Mt. Seonamsan, 9.V.1998. T-H Ahn (Sweeping)” (<abbrev xmlns:xlink="http://www.w3.org/1999/xlink" content-type="institution" xlink:title="Science Museum of Natural Enemies" id="ABBRID0EALBI" xlink:type="simple">SMNE</abbrev>); 1 female, “Gyeongnam, Hadong-gun, Cheongam-myeon, Gunghangk-ri, Jusan, 1.VII.2002 (Sweeping), J-S Park” (<abbrev xmlns:xlink="http://www.w3.org/1999/xlink" content-type="institution" xlink:title="Science Museum of Natural Enemies" id="ABBRID0EFLBI" xlink:type="simple">SMNE</abbrev>); 1 female, ”S. Korea: Gyeongsangnam-do, Sancheong-gun, 30 km NNW Jinju (Chinju), forest, bush, h = 800 m, 12.06.2002, S. Belokobylskij” (<named-content xmlns:xlink="http://www.w3.org/1999/xlink" content-type="dwc:institutional_code" xlink:title="Zoological Institute of the Russian Academy of Sciences" xlink:href="http://grbio.org/institution/zoological-institute-russian-academy-sciences" xlink:type="simple">ZISP</named-content>); 1 female, “South Korea, SW of Geochang-eup, forest on a mountain, <named-content xmlns:xlink="http://www.w3.org/1999/xlink" content-type="dwc:verbatimCoordinates" xlink:type="simple"><named-content content-type="geo-json" specific-use="{&#34;type&#34;:&#34;Point&#34;,&#34;coordinates&#34;:[127.890000,35.670833]}" id="NCID0ESLBI" xlink:type="simple">35°40'15"N, 127°53'24"E</named-content></named-content> – <named-content xmlns:xlink="http://www.w3.org/1999/xlink" content-type="dwc:verbatimCoordinates" xlink:type="simple"><named-content content-type="geo-json" specific-use="{&#34;type&#34;:&#34;Point&#34;,&#34;coordinates&#34;:[127.883611,35.671944]}" id="NCID0E1LBI" xlink:type="simple">35°40'19"N, 127°53'01"E</named-content></named-content>, 3.VI.2019, K. Samartsev (<named-content xmlns:xlink="http://www.w3.org/1999/xlink" content-type="dwc:institutional_code" xlink:title="Zoological Institute of the Russian Academy of Sciences" xlink:href="http://grbio.org/institution/zoological-institute-russian-academy-sciences" xlink:type="simple">ZISP</named-content>).</p></tp:treatment-sec><tp:treatment-sec sec-type="distribution" id="SECID0EEMBI"><title>Distribution.</title><p>*Korean Peninsula; China, Japan.</p></tp:treatment-sec><ref-list><ref id="B24"><mixed-citation xmlns:xlink="http://www.w3.org/1999/xlink" xlink:type="simple"><person-group><name name-style="western"><surname>Chen</surname><given-names>JH</given-names></name><name name-style="western"><surname>Shi</surname><given-names>QX</given-names></name></person-group> (<year>2004</year>) <source>Systematic studies on <tp:taxon-name><tp:taxon-name-part taxon-name-part-type="subfamily">Doryctinae</tp:taxon-name-part></tp:taxon-name> of China (<tp:taxon-name><tp:taxon-name-part taxon-name-part-type="order">Hymenoptera</tp:taxon-name-part></tp:taxon-name>: <tp:taxon-name><tp:taxon-name-part taxon-name-part-type="family">Braconidae</tp:taxon-name-part></tp:taxon-name>).</source><publisher-name>Fujian Science and Technology Publishing House</publisher-name>, <publisher-loc>Fujian</publisher-loc>, <size units="page">274 pp</size>. [In Chinese with English summary]</mixed-citation></ref><ref id="B36"><mixed-citation xmlns:xlink="http://www.w3.org/1999/xlink" xlink:type="simple"><person-group><name name-style="western"><surname>Tang</surname><given-names>P</given-names></name><name name-style="western"><surname>Belokobylskij</surname><given-names>SA</given-names></name><name name-style="western"><surname>Chen</surname><given-names>XX</given-names></name></person-group> (<year>2015</year>) <article-title><italic><tp:taxon-name><tp:taxon-name-part taxon-name-part-type="genus">Spathius</tp:taxon-name-part></tp:taxon-name></italic> Nees, 1818 (<tp:taxon-name><tp:taxon-name-part taxon-name-part-type="order">Hymenoptera</tp:taxon-name-part></tp:taxon-name>: <tp:taxon-name><tp:taxon-name-part taxon-name-part-type="family">Braconidae</tp:taxon-name-part></tp:taxon-name>: <tp:taxon-name><tp:taxon-name-part taxon-name-part-type="subfamily">Doryctinae</tp:taxon-name-part></tp:taxon-name>) from China with a key to species. Zootaxa.</article-title><source>Monograph</source><volume>3960</volume>(<issue>1</issue>): <fpage>1</fpage>–<lpage>132</lpage>. <ext-link xlink:href="10.11646/zootaxa.3960.1.1" ext-link-type="doi" xlink:type="simple">https://doi.org/10.11646/zootaxa.3960.1.1</ext-link></mixed-citation></ref><ref id="B45"><mixed-citation xmlns:xlink="http://www.w3.org/1999/xlink" xlink:type="simple"><person-group><name name-style="western"><surname>Yu</surname><given-names>DS</given-names></name><name name-style="western"><surname>van Achterberg</surname><given-names>C</given-names></name><name name-style="western"><surname>Horstmann</surname><given-names>K</given-names></name></person-group> (<year>2016</year>) Taxapad 2016. <tp:taxon-name><tp:taxon-name-part taxon-name-part-type="superfamily">Ichneumonoidea</tp:taxon-name-part></tp:taxon-name> 2015. Nepean, Ottawa, Ontario. [Database on flash-drive]</mixed-citation></ref><ref id="B44"><mixed-citation xmlns:xlink="http://www.w3.org/1999/xlink" xlink:type="simple"><person-group><name name-style="western"><surname>Yang</surname><given-names>ZQ</given-names></name><name name-style="western"><surname>Strazanac</surname><given-names>JS</given-names></name><name name-style="western"><surname>Marsh</surname><given-names>PM</given-names></name><name name-style="western"><surname>van Achterberg</surname><given-names>C</given-names></name><name name-style="western"><surname>Choi</surname><given-names>WY</given-names></name></person-group> (<year>2005</year>) First recorded parasitoid from China of <italic><tp:taxon-name><tp:taxon-name-part taxon-name-part-type="genus">Agrilus</tp:taxon-name-part><tp:taxon-name-part taxon-name-part-type="species">planipennis</tp:taxon-name-part></tp:taxon-name></italic>: a new species of <italic><tp:taxon-name><tp:taxon-name-part taxon-name-part-type="genus">Spathius</tp:taxon-name-part></tp:taxon-name></italic> (<tp:taxon-name><tp:taxon-name-part taxon-name-part-type="order">Hymenoptera</tp:taxon-name-part></tp:taxon-name>: <tp:taxon-name><tp:taxon-name-part taxon-name-part-type="family">Braconidae</tp:taxon-name-part></tp:taxon-name>: <tp:taxon-name><tp:taxon-name-part taxon-name-part-type="subfamily">Doryctinae</tp:taxon-name-part></tp:taxon-name>). Annals of the Entomological Society of America 98(5): 636–642. <ext-link xlink:href="10.1603/0013-8746(2005)098%5B0636:FRPFCO%5D2.0.CO;2" ext-link-type="doi" xlink:type="simple">https://doi.org/10.1603/0013-8746(2005)098[0636:FRPFCO]2.0.CO;2</ext-link></mixed-citation></ref><ref id="B16"><mixed-citation xmlns:xlink="http://www.w3.org/1999/xlink" xlink:type="simple"><person-group><name name-style="western"><surname>Belokobylskij</surname><given-names>SA</given-names></name><name name-style="western"><surname>Maetô</surname><given-names>K</given-names></name></person-group> (<year>2009</year>) <source><tp:taxon-name><tp:taxon-name-part taxon-name-part-type="subfamily">Doryctinae</tp:taxon-name-part></tp:taxon-name> (<tp:taxon-name><tp:taxon-name-part taxon-name-part-type="order">Hymenoptera</tp:taxon-name-part></tp:taxon-name>, <tp:taxon-name><tp:taxon-name-part taxon-name-part-type="family">Braconidae</tp:taxon-name-part></tp:taxon-name>) of Japan. Fauna mundi. Vol. 1.</source><publisher-name>Warszawska Drukarnia Naukowa</publisher-name>, <publisher-loc>Warszawa</publisher-loc>, <size units="page">806 pp</size>.</mixed-citation></ref></ref-list></tp:taxon-treatment>
