# Supplementary material for: ﻿New descriptions and new records of the braconid parasitoids subfamilies Doryctinae and Rhyssalinae (Hymenoptera, Braconidae) in the fauna of South Korea
Source: Zookeys. 2023 Jan 5;1138:49–88. doi: 10.3897/zookeys.1138.94580 (PMC9837618; doi:10.3897/zookeys.1138.94580)
Supplement: XML Treatment for Acrisis brevicornis [file zookeys.1138.94580-treatment29.xml]

<!DOCTYPE tp:taxon-treatment
  PUBLIC "-//TaxonX//DTD Taxonomic Treatment Publishing DTD v0 20100105//EN" "tax-treatment-NSO.dtd">
<tp:taxon-treatment xmlns:tp="http://www.plazi.org/taxpub"><tp:treatment-meta><kwd-group><label>Taxon classification</label><kwd>
                <named-content content-type="kingdom">Animalia</named-content>
              </kwd><kwd>
                <named-content content-type="order">Hymenoptera</named-content>
              </kwd><kwd>
                <named-content content-type="family">Braconidae</named-content>
              </kwd></kwd-group><mixed-citation publication-type="journal"><person-group><name><surname>Belokobylskij</surname><given-names>Sergey A.</given-names></name><name><surname>Ku</surname><given-names>Deokseo</given-names></name></person-group><article-title>﻿New descriptions and new records of the braconid parasitoids subfamilies <tp:taxon-name><tp:taxon-name-part taxon-name-part-type="subfamily">Doryctinae</tp:taxon-name-part></tp:taxon-name> and <tp:taxon-name><tp:taxon-name-part taxon-name-part-type="subfamily">Rhyssalinae</tp:taxon-name-part></tp:taxon-name> (<tp:taxon-name><tp:taxon-name-part taxon-name-part-type="order">Hymenoptera</tp:taxon-name-part></tp:taxon-name>, <tp:taxon-name><tp:taxon-name-part taxon-name-part-type="family">Braconidae</tp:taxon-name-part></tp:taxon-name>) in the fauna of South Korea</article-title><source>Zookeys</source><day>05</day><month>01</month><year>2023</year><volume>1138</volume><fpage>49</fpage><lpage>88</lpage><pub-id pub-id-type="doi">10.3897/zookeys.1138.94580</pub-id></mixed-citation></tp:treatment-meta><tp:nomenclature><label>﻿</label><tp:taxon-name>
              <object-id xmlns:xlink="http://www.w3.org/1999/xlink" content-type="arpha" xlink:type="simple">E82E3FDA-20D2-55A2-9DF9-3B5CFB7BC64E</object-id>
              <tp:taxon-name-part taxon-name-part-type="genus" reg="Acrisis">Acrisis</tp:taxon-name-part>
              <tp:taxon-name-part taxon-name-part-type="species" reg="brevicornis">brevicornis</tp:taxon-name-part>
            </tp:taxon-name><tp:taxon-authority>Hellén, 1957</tp:taxon-authority><tp:nomenclature-citation-list><tp:nomenclature-citation><tp:taxon-name>
                  <tp:taxon-name-part taxon-name-part-type="genus" reg="Acrisis">Acrisis</tp:taxon-name-part>
                  <tp:taxon-name-part taxon-name-part-type="species" reg="brevicornis">brevicornis</tp:taxon-name-part>
                </tp:taxon-name><comment>Hellén, 1957 (female): 50; <xref ref-type="bibr" rid="B39">Tobias 1983</xref>: 165; <xref ref-type="bibr" rid="B2">Belokobylskij 1990</xref>: 36; <xref ref-type="bibr" rid="B6">1998</xref>: 120; <xref ref-type="bibr" rid="B45">Yu et al. 2016</xref>.</comment></tp:nomenclature-citation><tp:nomenclature-citation><tp:taxon-name>
                  <tp:taxon-name-part taxon-name-part-type="genus" reg="Acrisis">Acrisis</tp:taxon-name-part>
                  <tp:taxon-name-part taxon-name-part-type="species" reg="koponeni">koponeni</tp:taxon-name-part>
                </tp:taxon-name><comment>Tobias, 1983 (male): 163; <xref ref-type="bibr" rid="B2">Belokobylskij 1990</xref>: 36 (as synonym); 1998: 120; <xref ref-type="bibr" rid="B45">Yu et al. 2016</xref>.</comment></tp:nomenclature-citation></tp:nomenclature-citation-list></tp:nomenclature><tp:treatment-sec sec-type="material" id="SECID0E1TBI"><title>Material examined.</title><p>South Korea: 1 female, “Korea (GN), Geochang-gun, Science Museum Natural Enemy, VIII.23–IX.21.2014 (Malaise Trap), Ku Deokseo” (<abbrev xmlns:xlink="http://www.w3.org/1999/xlink" content-type="institution" xlink:title="Science Museum of Natural Enemies" id="ABBRID0EAUBI" xlink:type="simple">SMNE</abbrev>); 1 female, same label, but VIII.27–IX.21.2014 (<abbrev xmlns:xlink="http://www.w3.org/1999/xlink" content-type="institution" xlink:title="Science Museum of Natural Enemies" id="ABBRID0EFUBI" xlink:type="simple">SMNE</abbrev>); 1 female, same label, but VI.19–VII.19. 2014 (<named-content xmlns:xlink="http://www.w3.org/1999/xlink" content-type="dwc:institutional_code" xlink:title="Zoological Institute of the Russian Academy of Sciences" xlink:href="http://grbio.org/institution/zoological-institute-russian-academy-sciences" xlink:type="simple">ZISP</named-content>); 8 females, same label, but I. 1–VI.18.2015 (<abbrev xmlns:xlink="http://www.w3.org/1999/xlink" content-type="institution" xlink:title="Science Museum of Natural Enemies" id="ABBRID0EPUBI" xlink:type="simple">SMNE</abbrev>, <named-content xmlns:xlink="http://www.w3.org/1999/xlink" content-type="dwc:institutional_code" xlink:title="Zoological Institute of the Russian Academy of Sciences" xlink:href="http://grbio.org/institution/zoological-institute-russian-academy-sciences" xlink:type="simple">ZISP</named-content>); 2 females, same label, but VIII.8–IX.22.2015 (<abbrev xmlns:xlink="http://www.w3.org/1999/xlink" content-type="institution" xlink:title="Science Museum of Natural Enemies" id="ABBRID0EZUBI" xlink:type="simple">SMNE</abbrev>, <named-content xmlns:xlink="http://www.w3.org/1999/xlink" content-type="dwc:institutional_code" xlink:title="Zoological Institute of the Russian Academy of Sciences" xlink:href="http://grbio.org/institution/zoological-institute-russian-academy-sciences" xlink:type="simple">ZISP</named-content>); 1 female, same label, but IV.29–V.31.2017 (<abbrev xmlns:xlink="http://www.w3.org/1999/xlink" content-type="institution" xlink:title="Science Museum of Natural Enemies" id="ABBRID0EDVBI" xlink:type="simple">SMNE</abbrev>); 1 female, same label, but IX.4–IX.16.2020 (<abbrev xmlns:xlink="http://www.w3.org/1999/xlink" content-type="institution" xlink:title="Science Museum of Natural Enemies" id="ABBRID0EIVBI" xlink:type="simple">SMNE</abbrev>); 1 female, “Korea (GN), Geochang-gun, Science Museum Natural Enemy, VI.30–VII.14.2021 (Malaise Trap), Ku Deokseo, Lee Jaehyeon (<abbrev xmlns:xlink="http://www.w3.org/1999/xlink" content-type="institution" xlink:title="Science Museum of Natural Enemies" id="ABBRID0ENVBI" xlink:type="simple">SMNE</abbrev>); 1 female, same label, but IV.23–V.7.2022 (<abbrev xmlns:xlink="http://www.w3.org/1999/xlink" content-type="institution" xlink:title="Science Museum of Natural Enemies" id="ABBRID0ESVBI" xlink:type="simple">SMNE</abbrev>); 4 females, same label, but VI.4–VI.18.2022 (<abbrev xmlns:xlink="http://www.w3.org/1999/xlink" content-type="institution" xlink:title="Science Museum of Natural Enemies" id="ABBRID0EXVBI" xlink:type="simple">SMNE</abbrev>, <named-content xmlns:xlink="http://www.w3.org/1999/xlink" content-type="dwc:institutional_code" xlink:title="Zoological Institute of the Russian Academy of Sciences" xlink:href="http://grbio.org/institution/zoological-institute-russian-academy-sciences" xlink:type="simple">ZISP</named-content>); 2 females, “Korea (GN), Janggi-ri, Wicheon-myeon, Geochang-gun, IX.11–X.16.2015 (Malaise Trap), Ahn Taeho” (<abbrev xmlns:xlink="http://www.w3.org/1999/xlink" content-type="institution" xlink:title="Science Museum of Natural Enemies" id="ABBRID0EBWBI" xlink:type="simple">SMNE</abbrev>, <named-content xmlns:xlink="http://www.w3.org/1999/xlink" content-type="dwc:institutional_code" xlink:title="Zoological Institute of the Russian Academy of Sciences" xlink:href="http://grbio.org/institution/zoological-institute-russian-academy-sciences" xlink:type="simple">ZISP</named-content>); 1 male, same locality, but IV.1–V.17.2017; 1 female, “S. Korea [GB], Gumi-shi, Goa-eup, Goepyeong-ri, 944–91, <named-content xmlns:xlink="http://www.w3.org/1999/xlink" content-type="dwc:verbatimCoordinates" xlink:type="simple"><named-content content-type="geo-json" specific-use="{&#34;type&#34;:&#34;Point&#34;,&#34;coordinates&#34;:[128.637500,36.269167]}" id="NCID0EOWBI" xlink:type="simple">36°15'69"N, 128°37'75"E</named-content></named-content>, 23.VI.2015, Tselikh” (<named-content xmlns:xlink="http://www.w3.org/1999/xlink" content-type="dwc:institutional_code" xlink:title="Zoological Institute of the Russian Academy of Sciences" xlink:href="http://grbio.org/institution/zoological-institute-russian-academy-sciences" xlink:type="simple">ZISP</named-content>); 1 female, “Korea (CB), Sanoe, Sinjeong, Boeun, <named-content xmlns:xlink="http://www.w3.org/1999/xlink" content-type="dwc:verbatimCoordinates" xlink:type="simple"><named-content content-type="geo-json" specific-use="{&#34;type&#34;:&#34;Point&#34;,&#34;coordinates&#34;:[127.809867,36.569147]}" id="NCID0E2WBI" xlink:type="simple">36°34'8.93"N, 127°48'35.52"E</named-content></named-content>, 2020.VI.07–24, Coll. H.K. Lee &amp; M.<tp:taxon-name><tp:taxon-name-part taxon-name-part-type="genus" reg="Dendrosotinus">D.</tp:taxon-name-part></tp:taxon-name> Yun, The 5<sup>th</sup> National Ecosystem Survey” (<abbrev xmlns:xlink="http://www.w3.org/1999/xlink" content-type="institution" xlink:title="Science Museum of Natural Enemies" id="ABBRID0EIXBI" xlink:type="simple">SMNE</abbrev>).</p></tp:treatment-sec><tp:treatment-sec sec-type="distribution" id="SECID0ENXBI"><title>Distribution.</title><p>Korean Peninsula; Spain, Hungary, Finland, Iran, Russia (north and north-west of the European part, south of Far East).</p></tp:treatment-sec><ref-list><ref id="B39"><mixed-citation xmlns:xlink="http://www.w3.org/1999/xlink" xlink:type="simple"><person-group><name name-style="western"><surname>Tobias</surname><given-names>VI</given-names></name></person-group> (<year>1983</year>) <article-title>On the recognition of the genus <italic><tp:taxon-name><tp:taxon-name-part taxon-name-part-type="genus">Acrisis</tp:taxon-name-part></tp:taxon-name></italic> Förster, 1862 and tribe <tp:taxon-name><tp:taxon-name-part taxon-name-part-type="tribe">Acrisidini</tp:taxon-name-part></tp:taxon-name> Hellén, 1957 (<tp:taxon-name><tp:taxon-name-part taxon-name-part-type="order">Hymenoptera</tp:taxon-name-part></tp:taxon-name>, <tp:taxon-name><tp:taxon-name-part taxon-name-part-type="family">Braconidae</tp:taxon-name-part></tp:taxon-name>, <tp:taxon-name><tp:taxon-name-part taxon-name-part-type="subfamily">Doryctinae</tp:taxon-name-part></tp:taxon-name>).</article-title><source>Trudy Vsesoyuznogo Entomologicheskogo Obshchestva</source><volume>65</volume>: <fpage>155</fpage>–<lpage>168</lpage>. [In Russian]</mixed-citation></ref><ref id="B2"><mixed-citation xmlns:xlink="http://www.w3.org/1999/xlink" xlink:type="simple"><person-group><name name-style="western"><surname>Belokobylskij</surname><given-names>SA</given-names></name></person-group> (<year>1990</year>) <article-title>A contribution to the <tp:taxon-name><tp:taxon-name-part taxon-name-part-type="family">Braconidae</tp:taxon-name-part></tp:taxon-name> fauna (<tp:taxon-name><tp:taxon-name-part taxon-name-part-type="order">Hymenoptera</tp:taxon-name-part></tp:taxon-name>) of the Far East.</article-title><source>Vestnik Zoologii</source><volume>6</volume>: <fpage>32</fpage>–<lpage>39</lpage>. [In Russian]</mixed-citation></ref><ref id="B6"><mixed-citation xmlns:xlink="http://www.w3.org/1999/xlink" xlink:type="simple"><person-group><name name-style="western"><surname>Belokobylskij</surname><given-names>SA</given-names></name></person-group> (<year>1998</year>) <article-title>Subfam. <tp:taxon-name><tp:taxon-name-part taxon-name-part-type="subfamily">Doryctinae</tp:taxon-name-part></tp:taxon-name>.</article-title> In: <person-group><name name-style="western"><surname>Lehr</surname><given-names>PA</given-names></name></person-group> (<role>Ed.</role>) <issue-title>Key to insects of the Russian Far East.</issue-title><source>Vol. 4. <tp:taxon-name><tp:taxon-name-part taxon-name-part-type="order">Neuropteroidea</tp:taxon-name-part></tp:taxon-name>, <tp:taxon-name><tp:taxon-name-part taxon-name-part-type="order">Mecoptera</tp:taxon-name-part></tp:taxon-name>, <tp:taxon-name><tp:taxon-name-part taxon-name-part-type="order">Hymenoptera</tp:taxon-name-part></tp:taxon-name>. Pt 3. Dal’nauka, Vladivostok</source>, <fpage>50</fpage>–<lpage>109</lpage>. [In Russian]</mixed-citation></ref><ref id="B45"><mixed-citation xmlns:xlink="http://www.w3.org/1999/xlink" xlink:type="simple"><person-group><name name-style="western"><surname>Yu</surname><given-names>DS</given-names></name><name name-style="western"><surname>van Achterberg</surname><given-names>C</given-names></name><name name-style="western"><surname>Horstmann</surname><given-names>K</given-names></name></person-group> (<year>2016</year>) Taxapad 2016. <tp:taxon-name><tp:taxon-name-part taxon-name-part-type="superfamily">Ichneumonoidea</tp:taxon-name-part></tp:taxon-name> 2015. Nepean, Ottawa, Ontario. [Database on flash-drive]</mixed-citation></ref></ref-list></tp:taxon-treatment>
