# Supplementary material for: ﻿New descriptions and new records of the braconid parasitoids subfamilies Doryctinae and Rhyssalinae (Hymenoptera, Braconidae) in the fauna of South Korea
Source: Zookeys. 2023 Jan 5;1138:49–88. doi: 10.3897/zookeys.1138.94580 (PMC9837618; doi:10.3897/zookeys.1138.94580)
Supplement: XML Treatment for Proacrisis orientalis [file zookeys.1138.94580-treatment31.xml]

<!DOCTYPE tp:taxon-treatment
  PUBLIC "-//TaxonX//DTD Taxonomic Treatment Publishing DTD v0 20100105//EN" "tax-treatment-NSO.dtd">
<tp:taxon-treatment xmlns:tp="http://www.plazi.org/taxpub"><tp:treatment-meta><kwd-group><label>Taxon classification</label><kwd>
                <named-content content-type="kingdom">Animalia</named-content>
              </kwd><kwd>
                <named-content content-type="order">Hymenoptera</named-content>
              </kwd><kwd>
                <named-content content-type="family">Braconidae</named-content>
              </kwd></kwd-group><mixed-citation publication-type="journal"><person-group><name><surname>Belokobylskij</surname><given-names>Sergey A.</given-names></name><name><surname>Ku</surname><given-names>Deokseo</given-names></name></person-group><article-title>﻿New descriptions and new records of the braconid parasitoids subfamilies <tp:taxon-name><tp:taxon-name-part taxon-name-part-type="subfamily">Doryctinae</tp:taxon-name-part></tp:taxon-name> and <tp:taxon-name><tp:taxon-name-part taxon-name-part-type="subfamily">Rhyssalinae</tp:taxon-name-part></tp:taxon-name> (<tp:taxon-name><tp:taxon-name-part taxon-name-part-type="order">Hymenoptera</tp:taxon-name-part></tp:taxon-name>, <tp:taxon-name><tp:taxon-name-part taxon-name-part-type="family">Braconidae</tp:taxon-name-part></tp:taxon-name>) in the fauna of South Korea</article-title><source>Zookeys</source><day>05</day><month>01</month><year>2023</year><volume>1138</volume><fpage>49</fpage><lpage>88</lpage><pub-id pub-id-type="doi">10.3897/zookeys.1138.94580</pub-id></mixed-citation></tp:treatment-meta><tp:nomenclature><label>﻿*</label><tp:taxon-name>
              <object-id xmlns:xlink="http://www.w3.org/1999/xlink" content-type="arpha" xlink:type="simple">C1F39AFD-46DB-5145-B5A2-D557F2446E0D</object-id>
              <tp:taxon-name-part taxon-name-part-type="genus" reg="Proacrisis">Proacrisis</tp:taxon-name-part>
              <tp:taxon-name-part taxon-name-part-type="species" reg="orientalis">orientalis</tp:taxon-name-part>
            </tp:taxon-name><tp:taxon-authority>Tobias, 1983</tp:taxon-authority><tp:nomenclature-citation-list><tp:nomenclature-citation><tp:taxon-name>
                  <tp:taxon-name-part taxon-name-part-type="genus" reg="Proacrisis">Proacrisis</tp:taxon-name-part>
                  <tp:taxon-name-part taxon-name-part-type="species" reg="orientalis">orientalis</tp:taxon-name-part>
                </tp:taxon-name><comment>Tobias, 1983: 162 (female); <xref ref-type="bibr" rid="B4">Belokobylskij 1994</xref>: 74; <xref ref-type="bibr" rid="B6">1998</xref>: 120; <xref ref-type="bibr" rid="B45">Yu et al. 2016</xref>.</comment></tp:nomenclature-citation><tp:nomenclature-citation><tp:taxon-name>
                  <tp:taxon-name-part taxon-name-part-type="genus" reg="Proacrisis">Proacrisis</tp:taxon-name-part>
                  <tp:taxon-name-part taxon-name-part-type="species" reg="striatus">striatus</tp:taxon-name-part>
                </tp:taxon-name><comment>Tobias, 1983: 161 (male); <xref ref-type="bibr" rid="B4">Belokobylskij 1994</xref>: 74 (synonym); 1998: 120; <xref ref-type="bibr" rid="B45">Yu et al. 2016</xref>.</comment></tp:nomenclature-citation></tp:nomenclature-citation-list></tp:nomenclature><tp:treatment-sec sec-type="material" id="SECID0EW2BI"><title>Material examined.</title><p>South Korea: 1 female, “Korea [GW], Bangdon-ri, Girin-myeon, Inje-gun, VI.21–VII.29.2019 (Malaise Trap), HDS” (<named-content xmlns:xlink="http://www.w3.org/1999/xlink" content-type="dwc:institutional_code" xlink:title="National Institute of Biological Resources" xlink:href="http://grbio.org/institution/national-institute-biological-resources" xlink:type="simple">NIBR</named-content>).</p></tp:treatment-sec><tp:treatment-sec sec-type="distribution" id="SECID0EB3BI"><title>Distribution.</title><p>*Korean Peninsula; Russia (Far East).</p><sec sec-type="Tribe Histeromerini Fahringer, 1930" id="SECID0EG3BI"><title>Tribe <tp:taxon-name><tp:taxon-name-part taxon-name-part-type="tribe">Histeromerini</tp:taxon-name-part></tp:taxon-name> Fahringer, 1930</title></sec></tp:treatment-sec><ref-list><ref id="B4"><mixed-citation xmlns:xlink="http://www.w3.org/1999/xlink" xlink:type="simple"><person-group><name name-style="western"><surname>Belokobylskij</surname><given-names>SA</given-names></name></person-group> (<year>1994</year>) <article-title>A review of braconid wasps of subfamilies <tp:taxon-name><tp:taxon-name-part taxon-name-part-type="subfamily">Doryctinae</tp:taxon-name-part></tp:taxon-name> and <tp:taxon-name><tp:taxon-name-part taxon-name-part-type="subfamily">Exothecinae</tp:taxon-name-part></tp:taxon-name> (<tp:taxon-name><tp:taxon-name-part taxon-name-part-type="order">Hymenoptera</tp:taxon-name-part></tp:taxon-name>, <tp:taxon-name><tp:taxon-name-part taxon-name-part-type="family">Braconidae</tp:taxon-name-part></tp:taxon-name>) of the Far East, East Siberia and neighbouring territories.</article-title><source>Trudy zapovednika “Daursky”, Kiev</source><volume>3</volume>: <fpage>5</fpage>–<lpage>77</lpage>. [In Russian]</mixed-citation></ref><ref id="B6"><mixed-citation xmlns:xlink="http://www.w3.org/1999/xlink" xlink:type="simple"><person-group><name name-style="western"><surname>Belokobylskij</surname><given-names>SA</given-names></name></person-group> (<year>1998</year>) <article-title>Subfam. <tp:taxon-name><tp:taxon-name-part taxon-name-part-type="subfamily">Doryctinae</tp:taxon-name-part></tp:taxon-name>.</article-title> In: <person-group><name name-style="western"><surname>Lehr</surname><given-names>PA</given-names></name></person-group> (<role>Ed.</role>) <issue-title>Key to insects of the Russian Far East.</issue-title><source>Vol. 4. <tp:taxon-name><tp:taxon-name-part taxon-name-part-type="order">Neuropteroidea</tp:taxon-name-part></tp:taxon-name>, <tp:taxon-name><tp:taxon-name-part taxon-name-part-type="order">Mecoptera</tp:taxon-name-part></tp:taxon-name>, <tp:taxon-name><tp:taxon-name-part taxon-name-part-type="order">Hymenoptera</tp:taxon-name-part></tp:taxon-name>. Pt 3. Dal’nauka, Vladivostok</source>, <fpage>50</fpage>–<lpage>109</lpage>. [In Russian]</mixed-citation></ref><ref id="B45"><mixed-citation xmlns:xlink="http://www.w3.org/1999/xlink" xlink:type="simple"><person-group><name name-style="western"><surname>Yu</surname><given-names>DS</given-names></name><name name-style="western"><surname>van Achterberg</surname><given-names>C</given-names></name><name name-style="western"><surname>Horstmann</surname><given-names>K</given-names></name></person-group> (<year>2016</year>) Taxapad 2016. <tp:taxon-name><tp:taxon-name-part taxon-name-part-type="superfamily">Ichneumonoidea</tp:taxon-name-part></tp:taxon-name> 2015. Nepean, Ottawa, Ontario. [Database on flash-drive]</mixed-citation></ref></ref-list></tp:taxon-treatment>
